# Supplementary material for: Comparative analysis of fungal genomes reveals different plant cell wall degrading capacity in fungi
Source: BMC Genomics. 2013 Apr 23;14:274. doi: 10.1186/1471-2164-14-274 (PMC3652786; doi:10.1186/1471-2164-14-274)
Supplement: Additional file 1 — Distribution of CAZymes in 103 fungi. [file 1471-2164-14-274-S1.xlsx]

## Sheet: Table S1
	Additional file 1. Distribution of CAZymes in 103 fungi.
	Taxonomy	Fungi	Sources	SUM(Domain)	%(Domain)	SUM(Genes)	%(Gene)	Genome
	Dothideomycetes	Cochliobolus sativus	JGI	549	0.0448	542	0.0442	12250
		Phaeosphaeria nodorum	FGI	541	0.0437	526	0.0425	12379
		Cladosporium fulvum	JGI	531	0.0376	520	0.0368	14127
		Pyrenophora teres	NCBI	510	0.0432	502	0.0425	11799
		Pyrenophora tritici	FGI	505	0.0415	496	0.0408	12169
		Mycosphaerella graminicola	NCBI	393	0.0376	383	0.0366	10463
		Dothistroma septosporum	JGI	439	0.0349	431	0.0343	12580
	Eurotiomycetes	Aspergillus flavus	FGI	631	0.0501	610	0.0485	12587
		Aspergillus oryzae	FGI	589	0.0488	577	0.0478	12063
		Aspergillus nidulans	FGI	522	0.0494	512	0.0485	10560
		Aspergillus terreus	FGI	558	0.0536	540	0.0519	10406
		Aspergillus fumigatus	FGI	516	0.0522	499	0.0505	9888
		Neosartorya fischeri	FGI	567	0.0545	546	0.0525	10403
		Penicillium chrysogenum	NCBI	464	0.0363	457	0.0357	12792
		Aspergillus niger	FGI	407	0.0474	396	0.0461	8592
		Aspergillus clavatus	FGI	419	0.0459	405	0.0444	9120
		Penicillium marneffei	NCBI	458	0.043	446	0.0419	10639
		Ajellomyces capsulatus NAm1	NCBI	190	0.0204	185	0.0199	9313
		Ajellomyces dermatitidis SLH14081	NCBI	214	0.0223	207	0.0216	9587
		Arthroderma benhamiae CBS 112371	NCBI	220	0.0276	214	0.0268	7980
		Arthroderma gypseum	NCBI	229	0.0257	223	0.025	8907
		Arthroderma otae	NCBI	226	0.0258	225	0.0257	8765
		Coccidioides immitis	FGI	200	0.0202	197	0.0199	9910
		Coccidioides posadasii str. Silveira	NCBI	188	0.0184	185	0.0181	10228
		Paracoccidioides brasiliensis	FGI	188	0.0206	184	0.0201	9136
		Talaromyces stipitatus	NCBI	493	0.0372	483	0.0364	13253
		Trichophyton equinum	FGI	212	0.0244	207	0.0239	8676
		Trichophyton rubrum	FGI	218	0.025	216	0.0248	8706
		Trichophyton tonsurans	FGI	209	0.0245	205	0.0241	8521
		Trichophyton verrucosum	NCBI	215	0.0268	209	0.026	8028
		Uncinocarpus reesii	FGI	197	0.0253	190	0.0244	7798
	Lecanoromycetes	Cladonia grayi	JGI	284	0.0249	278	0.0244	11415
	Leotiomycetes	Botryotinia fuckeliana	FGI	490	0.0299	481	0.0293	16389
		Sclerotinia sclerotiorum	FGI	431	0.0297	425	0.0293	14502
		Blumeria graminis	BluGen	156	0.0273	154	0.0269	5717
	Orbiliomycetes	Arthrobotrys oligospora	NCBI	431	0.0375	419	0.0365	11479
	Pezizomycetes	Tuber melanosporum	JGI	196	0.0261	194	0.0259	7496
	Saccharomycetes	Candida albicans	FGI	162	0.0273	159	0.0268	5931
		Candida guilliermondii	FGI	169	0.0285	166	0.028	5920
		Candida lusitaniae	FGI	144	0.0242	140	0.0236	5941
		Candida parapsilosis	FGI	155	0.027	153	0.0267	5733
		Candida tropicalis	FGI	167	0.0267	166	0.0265	6258
		Debaryomyces hansenii	FGI	167	0.0265	165	0.0261	6312
		Lodderomyces elongisporus	FGI	140	0.0241	135	0.0233	5799
		Saccharomyces cerevisiae S288c	NCBI	143	0.0243	138	0.0235	5882
	Schizosaccharomycetes	Schizosaccharomyces cryophilus	FGI	130	0.0251	125	0.0241	5178
		Schizosaccharomyces japonicus	FGI	123	0.0253	116	0.0238	4868
		Schizosaccharomyces octosporus	FGI	124	0.0252	119	0.0242	4924
		Schizosaccharomyces pombe	FGI	135	0.0263	128	0.0249	5132
	Sordariomycetes	Verticillium dahliae	FGI	563	0.0534	545	0.0517	10536
		Verticillium albo-atrum	FGI	533	0.0522	512	0.0501	10219
		Nectria haematococca	NCBI	762	0.0485	751	0.0478	15708
		Fusarium oxysporum	FGI	746	0.0421	730	0.0412	17701
		Fusarium verticillioides	FGI	650	0.0458	627	0.0442	14187
		Fusarium graminearum	FGI	553	0.0415	539	0.0405	13321
		Chaetomium globosum	FGI	499	0.0449	484	0.0435	11124
		Glomerella graminicola	NCBI	581	0.0483	570	0.0474	12020
		Gaeumannomyces graminis	FGI	510	0.0348	501	0.0342	14650
		Magnaporthe poae	FGI	435	0.0353	428	0.0347	12328
		Magnaporthe oryzae	FGI	531	0.0409	522	0.0402	12991
		Chaetomium thermophilum var. thermophilum DSM 1495	NCBI	290	0.0404	281	0.0391	7183
		Neurospora crassa	FGI	370	0.0373	357	0.036	9907
		Neurospora tetrasperma	NCBI	361	0.0323	348	0.0311	11186
		Cordyceps militaris CM01	NCBI	338	0.035	335	0.0347	9651
		Metarhizium acridum	NCBI	357	0.0362	348	0.0353	9850
		Metarhizium anisopliae	NCBI	410	0.0387	401	0.0379	10585
		Trichoderma reesei	NCBI	391	0.0429	384	0.0421	9115
	Basidiomycota	Moniliophthora perniciosa	NCBI	271	0.02	269	0.0198	13560
		Schizophyllum commune	NCBI	485	0.0368	472	0.0358	13194
		Botryobasidium botryosum	JGI	408	0.0247	399	0.0241	16526
		Gymnopus luxurians	JGI	642	0.0291	628	0.0285	22057
		Hypholoma sublateritium	JGI	475	0.0265	457	0.0255	17911
		Melampsora laricis-populina	NCBI	229	0.0249	226	0.0246	9202
		Puccinia triticina	FGI	277	0.0238	263	0.0226	11630
		Heterobasidion annosum	JGI	368	0.0275	358	0.0267	13405
		Puccinia graminis	FGI	316	0.0154	301	0.0146	20566
		Coprinopsis cinerea	FGI	466	0.0349	433	0.0325	13342
		Fomitiporia mediterranea	JGI	415	0.0366	398	0.0351	11333
		Ustilago maydis	FGI	253	0.0388	238	0.0365	6522
		Coniophora puteana	JGI	493	0.0358	476	0.0346	13761
		Cryptococcus gattii	NCBI	206	0.0314	200	0.0305	6565
		Cryptococcus neoformans	FGI	226	0.0324	214	0.0307	6968
		Dichomitus squalens	JGI	451	0.0367	433	0.0352	12290
		Fomitopsis pinicola FP-58527 SS1	JGI	408	0.0294	398	0.0287	13885
		Ganoderma sp. 10597 SS1	JGI	496	0.0384	481	0.0373	12910
		Gloeophyllum trabeum	JGI	319	0.0269	300	0.0253	11846
		Hebeloma cylindrosporum	JGI	362	0.0235	343	0.0223	15382
		Jaapia argillacea	JGI	409	0.0249	395	0.0241	16419
		Laccaria amethystina LaAM-08-1	JGI	307	0.0146	294	0.014	21066
		Laccaria bicolor	FGI	320	0.0176	309	0.017	18204
		Malassezia globosa	NCBI	97	0.0226	92	0.0215	4286
		Paxillus involutus	JGI	325	0.0181	312	0.0174	17968
		Paxillus rubicundulus	JGI	271	0.0123	257	0.0116	22065
		Postia placenta	NCBI	270	0.0297	269	0.0296	9083
		Rhodotorula glutinis	NCBI	95	0.0335	87	0.0307	2835
		Serpula lacrymans	NCBI	341	0.0235	328	0.0227	14481
	Zygomycota	Conidiobolus coronatus	JGI	298	0.028	289	0.0272	10635
		Mucor circinelloides	JGI	349	0.0298	342	0.0292	11719
		Phycomyces blakesleeanus	JGI	285	0.0172	279	0.0169	16528
		Rhizopus oryzae	FGI	382	0.0219	365	0.0209	17459
	Chytridiomycota	Allomyces macrogynus	FGI	355	0.0202	348	0.0198	17600
		Batrachochytrium dendrobatidis	FGI	182	0.0206	172	0.0195	8818
		Spizellomyces punctatus	FGI	239	0.0271	231	0.0262	8804
