# Supplementary material for: Comparative analysis of fungal genomes reveals different plant cell wall degrading capacity in fungi
Source: BMC Genomics. 2013 Apr 23;14:274. doi: 10.1186/1471-2164-14-274 (PMC3652786; doi:10.1186/1471-2164-14-274)
Supplement: Additional file 2 — Known activities of each enzyme/domain family. [file 1471-2164-14-274-S2.xlsx]

## Sheet: Sheet1
	Additional file 2. Known activities of each enzyme/domain family.
	Enzyme/domain Family	Known Activities1
	CBM1	Binding to chitin.
	CBM18	Binding to chitin.
	CBM50	Found in enzymes cleaving either chitin or peptidoglycan.
	CE1	Acetyl xylan esterase (EC 3.1.1.72); cinnamoyl esterase (EC 3.1.1.-); feruloyl esterase (EC 3.1.1.73); carboxylesterase (EC 3.1.1.1); S-formylglutathione hydrolase (EC 3.1.2.12).
	CE3	Acetyl xylan esterase.
	CE5	Acetyl xylan esterase; cutinase (EC 3.1.1.74).
	CE7	Acetyl xylan esterase; cephalosporin-C deacetylase (EC 3.1.1.41).
	CE8	Pectin methylesterase (EC 3.1.1.11).
	CE11	UDP-3-0-acyl N-acetylglucosamine deacetylase (EC 3.5.1.-).
	CE13	Pectin acetylesterase (EC 3.1.1.-).
	GH1	b-glucosidase (EC 3.2.1.21); b-galactosidase (EC 3.2.1.23); b-mannosidase (EC 3.2.1.25); b-glucuronidase (EC 3.2.1.31); b-D-fucosidase (EC 3.2.1.38); phlorizin hydrolase (EC 3.2.1.62); exo-b-1,4-glucanase (EC 3.2.1.74); etc.
	GH2	b-galactosidase (EC 3.2.1.23) ; b-mannosidase (EC 3.2.1.25); b-glucuronidase (EC 3.2.1.31); mannosylglycoprotein endo-b-mannosidase (EC 3.2.1.152); exo-b-glucosaminidase (EC 3.2.1.165).
	GH3	b-glucosidase (EC 3.2.1.21); xylan 1,4-b-xylosidase (EC 3.2.1.37); b-N-acetylhexosaminidase (EC 3.2.1.52); glucan 1,3-b-glucosidase (EC 3.2.1.58); glucan 1,4-b-glucosidase (EC 3.2.1.74); exo-1,3-1,4-glucanase (EC 3.2.1.-); a-L-arabinofuranosidase (EC 3.2.1.55).
	GH5	Chitosanase (EC 3.2.1.132); b-mannosidase (EC 3.2.1.25); endo-b-1,4-glucanase / cellulase (EC 3.2.1.4); glucan b-1,3-glucosidase (EC 3.2.1.58); licheninase (EC 3.2.1.73); glucan endo-1,6-b-glucosidase (EC 3.2.1.75); etc.
	GH6	Endoglucanase (EC 3.2.1.4); cellobiohydrolase (EC 3.2.1.91).
	GH7	Endo-b-1,4-glucanase (EC 3.2.1.4); reducing end-acting cellobiohydrolase (EC 3.2.1.176); chitosanase (EC 3.2.1.132); endo-b-1,3-1,4-glucanase (EC 3.2.1.73).
	GH8	Chitosanase (EC 3.2.1.132); cellulase (EC 3.2.1.4); licheninase (EC 3.2.1.73); endo-1,4-b-xylanase (EC 3.2.1.8); reducing-end-xylose releasing exo-oligoxylanase (EC 3.2.1.156).
	GH10	Endo-1,4-b-xylanase (EC 3.2.1.8); endo-1,3-b-xylanase (EC 3.2.1.32).
	GH11	Xylanase (EC 3.2.1.8).
	GH12	Endoglucanase (EC 3.2.1.4); xyloglucan hydrolase (EC 3.2.1.151); b-1,3-1,4-glucanase (EC 3.2.1.73); xyloglucan endotransglycosylase (EC 2.4.1.207).
	GH13	a-amylase (EC 3.2.1.1); pullulanase (EC 3.2.1.41); cyclomaltodextrin glucanotransferase (EC 2.4.1.19); cyclomaltodextrinase (EC 3.2.1.54); trehalose-6-phosphate hydrolase (EC 3.2.1.93); oligo-a-glucosidase (EC 3.2.1.10); etc.
	GH16	Xyloglucan:xyloglucosyltransferase (EC 2.4.1.207); keratan-sulfate endo-1,4-b-galactosidase (EC 3.2.1.103); endo-1,3-b-glucanase (EC 3.2.1.39); endo-1,3(4)-b-glucanase (EC 3.2.1.6); licheninase (EC 3.2.1.73);.
	GH18	Chitinase (EC 3.2.1.14); endo-b-N-acetylglucosaminidase (EC 3.2.1.96); xylanase inhibitor; concanavalin B; narbonin.
	GH19	Chitinase (EC 3.2.1.14); lysozyme (EC 3.2.1.17).
	GH23	Lysozyme type G (EC 3.2.1.17); peptidoglycan lyase (EC 4.2.2.-) also known in the literature as peptidoglycan lytic transglycosylase.
	GH24	Lysozyme (EC 3.2.1.17).
	GH25	Lysozyme (EC 3.2.1.17).
	GH27	a-galactosidase (EC 3.2.1.22); a-N-acetylgalactosaminidase (EC 3.2.1.49); isomalto-dextranase (EC 3.2.1.94); b-L-arabinopyranosidase (EC 3.2.1.88).
	GH28	Polygalacturonase (EC 3.2.1.15); exo-polygalacturonase (EC 3.2.1.67); exo-polygalacturonosidase (EC 3.2.1.82); rhamnogalacturonase (EC 3.2.1.171); endo-xylogalacturonan hydrolase (EC 3.2.1.-); rhamnogalacturonan a-L-rhamnopyranohydrolase (EC 3.2.1.40).
	GH30	Glucosylceramidase (EC 3.2.1.45); b-1,6-glucanase (EC 3.2.1.75); b-xylosidase (EC 3.2.1.37); b-fucosidase (EC 3.2.1.38); b-glucosidase (3.2.1.21); endo-b-1,6-galactanase (EC:3.2.1.164).
	GH31	a-glucosidase (EC 3.2.1.20); a-1,3-glucosidase (EC 3.2.1.84); sucrase-isomaltase (EC 3.2.1.48) (EC 3.2.1.10); a-xylosidase (EC 3.2.1.177); a-glucan lyase (EC 4.2.2.13); isomaltosyltransferase (EC 2.4.1.-).
	GH35	b-galactosidase (EC 3.2.1.23); exo-b-glucosaminidase (EC 3.2.1.165); exo-b-1,4-galactanase (EC 3.2.1.-).
	GH36	a-galactosidase (EC 3.2.1.22); a-N-acetylgalactosaminidase (EC 3.2.1.49); stachyose synthase (EC 2.4.1.67); raffinose synthase (EC 2.4.1.82)
	GH39	a-L-iduronidase (EC 3.2.1.76); b-xylosidase (EC 3.2.1.37).
	GH42	b-galactosidase (EC 3.2.1.23).
	GH43	b-xylosidase (EC 3.2.1.37); b-1,3-xylosidase (EC 3.2.1.-); a-L-arabinofuranosidase (EC 3.2.1.55); arabinanase (EC 3.2.1.99); xylanase (EC 3.2.1.8); galactan 1,3-b-galactosidase (EC 3.2.1.145).
	GH44	Endoglucanase (EC 3.2.1.4); xyloglucanase (EC 3.2.1.151).
	GH45	Endoglucanase.
	GH47	a-mannosidase (EC 3.2.1.113).
	GH51	a-L-arabinofuranosidase (EC 3.2.1.55); endoglucanase (EC 3.2.1.4).
	GH53	Endo-b-1,4-galactanase (EC 3.2.1.89).
	GH54	a-L-arabinofuranosidase (EC 3.2.1.55); b-xylosidase (EC 3.2.1.37).
	GH55	Exo-b-1,3-glucanase (EC 3.2.1.58); endo-b-1,3-glucanase (EC 3.2.1.39).
	GH61	Copper-dependent polysaccharide monooxygenases.
	GH62	a-L-arabinofuranosidase (EC 3.2.1.55).
	GH64	b-1,3-glucanase (EC 3.2.1.39).
	GH67	a-glucuronidase (EC 3.2.1.139); xylan a-1,2-glucuronidase (EC 3.2.1.131).
	GH72	b-1,3-glucanosyltransglycosylase (EC 2.4.1.-).
	GH73	Peptidoglycan hydrolase with endo-b-N-acetylglucosaminidase specificity (EC 3.2.1.-)
	GH74	Endoglucanase (EC 3.2.1.4); oligoxyloglucan reducing end-specific cellobiohydrolase (EC 3.2.1.150); xyloglucanase (EC 3.2.1.151).
	GH76	a-1,6-mannanase (EC 3.2.1.101).
	GH77	Amylomaltase or 4-a-glucanotransferase (EC 2.4.1.25).
	GH78	a-L-rhamnosidase (EC 3.2.1.40).
	GH79	b-glucuronidase (EC 3.2.1.31); b-4-O-methyl-glucuronidase (EC 3.2.1.-); heparanase (EC 3.2.1.-); baicalin b-glucuronidase (EC 3.2.1.167).
	GH80	Chitosanase (EC 3.2.1.132).
	GH81	Endo-b-1,3-glucanase (EC 3.2.1.39).
	GH82	i-carrageenase (EC 3.2.1.157).
	GH88	d-4,5-unsaturated b-glucuronyl hydrolase (EC 3.2.1.-).
	GH97	a-glucosidase (EC 3.2.1.20); a-galactosidase (EC 3.2.1.22).
	GH104	Peptidoglycan lytic transglycosylase (EC 3.2.1.-).
	GH105	Unsaturated rhamnogalacturonyl hydrolase (EC 3.2.1.172).
	PL1	Pectate lyase (EC 4.2.2.2); exo-pectate lyase (EC 4.2.2.9); pectin lyase (EC 4.2.2.10).
	PL3	Pectate lyase.
	PL10	Pectate lyase.
	PL11	Rhamnogalacturonan lyase (EC 4.2.2.-); exo-unsaturated rhamnogalacturonan lyase (EC 4.2.2.-).
	PL15	Oligo-alginate lyase (EC 4.2.2.-).
	PL17	Alginate lyase (EC 4.2.2.3); oligoalginate lyase (EC 4.2.2.-).
	1Information were obtained from the CAZy database (http://www.cazy.org/).
