# Supplementary material for: Comparative analysis of fungal genomes reveals different plant cell wall degrading capacity in fungi
Source: BMC Genomics. 2013 Apr 23;14:274. doi: 10.1186/1471-2164-14-274 (PMC3652786; doi:10.1186/1471-2164-14-274)
Supplement: Additional file 3 — Distribution of CAZymes and CBMs in saprophytic fungi. [file 1471-2164-14-274-S3.xlsx]

## Sheet: Table S2
	Additional file 3. Distribution of CAZymes and CBMs in saprophytic fungi.
		Fungi	CBM1	CBM10	CBM12	CBM13	CBM14	CBM15	CBM16	CBM17	CBM18	CBM19	CBM2	CBM20	CBM21	CBM22	CBM23	CBM24	CBM26	CBM27	CBM28	CBM3	CBM32	CBM33	CBM34	CBM35	CBM37	CBM38	CBM39	CBM4	CBM40	CBM41	CBM42	CBM43	CBM44	CBM45	CBM46	CBM47	CBM48	CBM5	CBM50	CBM51	CBM52	CBM53	CBM54	CBM56	CBM57	CBM6	CBM61
	Group 1	Uncinocarpus reesii	0	0	0	0	0	0	0	0	8	0	0	2	2	0	0	0	0	0	0	0	0	0	0	0	0	0	0	0	0	0	0	1	0	0	0	0	0	0	13	0	0	0	0	0	0	0	1
		Debaryomyces hansenii	0	0	0	0	0	0	0	0	2	0	0	0	2	0	1	0	0	0	0	0	1	0	0	0	0	0	0	0	0	0	0	2	0	0	0	0	2	0	2	0	0	0	0	0	0	0	0
		Saccharomyces cerevisiae S288c	0	0	0	0	0	0	0	0	1	1	0	0	4	0	0	0	0	0	0	0	1	0	0	0	0	0	0	0	0	0	0	2	0	0	0	0	1	0	0	0	0	0	0	0	0	0	0
		Schizosaccharomyces pombe	2	0	0	0	0	0	0	0	0	0	0	0	0	0	1	0	0	1	0	0	0	0	0	0	0	0	0	0	0	0	0	2	0	0	0	0	0	0	0	0	3	0	0	0	0	0	0
		Schizosaccharomyces cryophilus	0	0	0	0	0	0	0	0	0	0	0	0	0	0	0	0	0	0	0	0	0	0	0	0	0	0	0	0	0	0	0	2	0	0	0	0	0	0	0	0	3	0	0	0	0	0	0
		Schizosaccharomyces octosporus	0	0	0	0	0	0	0	0	0	0	0	0	0	0	0	0	0	0	0	0	0	0	0	0	0	0	0	0	0	0	0	2	0	0	0	0	0	0	2	0	3	0	0	0	0	0	0
		Schizosaccharomyces japonicus	4	0	0	0	0	0	0	0	0	0	0	0	0	0	0	0	0	0	0	0	1	0	0	0	0	0	0	0	0	0	0	2	0	0	0	0	0	0	0	0	3	0	0	0	0	0	0
		Rhodotorula glutinis	7	0	0	0	0	0	0	0	0	0	0	1	0	0	0	0	0	0	0	0	0	0	0	0	0	0	0	0	0	0	0	0	0	0	0	0	0	0	1	0	0	0	0	0	0	0	0
	Group 2	Gymnopus luxurians	32	0	1	20	0	0	0	0	0	2	0	4	3	0	0	0	0	0	0	0	1	0	0	4	0	0	0	1	0	0	0	1	0	0	0	0	1	6	29	0	11	0	0	0	0	1	0
		Aspergillus oryzae	3	0	0	3	2	0	0	0	5	1	0	1	1	0	0	3	0	1	0	0	3	0	0	1	0	0	0	0	0	1	1	5	0	0	1	0	1	0	12	0	0	0	0	0	0	0	0
		Talaromyces stipitatus	20	0	0	2	0	0	0	0	12	2	0	4	2	0	1	2	0	1	0	0	0	0	0	1	1	2	0	1	0	0	2	1	0	0	1	0	2	0	7	0	0	0	0	0	0	1	0
		Ganoderma sp. 10597 SS1	18	0	1	11	0	0	0	0	2	4	0	3	2	0	0	0	0	0	0	0	2	0	0	1	0	0	0	0	0	0	0	1	0	0	0	0	2	9	14	0	0	0	0	0	0	0	0
		Coniophora puteana	2	0	1	5	0	0	0	0	0	2	0	2	2	0	0	0	0	0	0	0	2	0	0	0	0	1	0	0	0	0	0	1	0	0	0	0	1	15	6	0	0	0	0	0	0	3	0
		Hypholoma sublateritium	30	0	1	16	0	0	0	1	1	1	0	5	2	0	0	0	0	0	0	0	3	2	0	3	0	0	0	0	0	0	0	1	0	0	0	0	1	2	8	0	0	0	0	1	0	1	0
		Penicillium chrysogenum	6	0	0	1	1	0	0	0	10	1	0	3	1	0	0	4	0	0	0	0	2	0	0	0	0	0	0	0	0	0	1	3	0	1	1	0	2	0	19	0	0	0	0	0	0	0	0
		Coprinopsis cinerea	52	0	1	34	0	0	0	0	1	4	0	3	5	0	0	0	0	0	0	0	3	0	0	1	0	0	0	0	0	1	0	2	0	0	0	0	1	3	7	0	0	0	1	0	0	1	0
		Aspergillus clavatus	15	0	0	1	1	0	1	0	8	1	0	6	1	0	0	0	0	0	0	0	1	1	0	1	0	0	0	2	0	0	1	3	0	0	0	0	1	0	12	0	0	0	0	0	0	1	0
		Botryobasidium botryosum	30	0	5	4	1	0	0	0	1	1	0	5	4	0	0	1	0	0	0	0	2	1	0	1	0	0	0	1	3	0	0	1	0	0	1	0	1	7	3	0	0	0	0	0	0	0	0
		Fomitopsis pinicola FP-58527 SS1	0	0	1	11	0	0	0	0	1	3	0	2	2	0	0	0	0	0	0	0	3	0	0	2	0	0	0	0	0	0	0	1	0	0	1	1	1	4	16	0	0	0	0	0	0	0	0
		Jaapia argillacea	25	0	1	7	0	0	0	0	0	1	0	4	2	0	0	0	0	0	0	0	3	0	0	2	0	0	0	1	3	0	0	1	0	0	0	0	1	4	4	0	0	0	0	0	0	0	0
		Trichoderma reesei	14	0	0	7	0	0	0	0	7	0	0	2	1	0	0	2	0	0	0	0	2	0	0	0	0	0	0	0	0	0	2	2	0	0	0	0	1	0	10	0	0	0	0	0	0	0	0
		Rhizopus oryzae	3	0	2	17	0	0	0	0	0	3	0	0	8	0	0	0	0	0	0	0	2	0	0	0	0	0	0	0	0	0	0	0	0	0	0	0	5	2	10	0	0	0	0	0	0	0	0
		Neurospora crassa	21	0	0	4	0	0	0	0	8	0	0	3	2	0	0	6	0	0	0	0	1	0	0	0	0	1	0	0	0	0	1	1	0	0	0	0	3	0	13	0	1	0	0	0	0	0	0
		Allomyces macrogynus	0	0	0	2	0	0	0	0	10	3	0	0	3	0	0	0	0	0	0	0	5	0	0	0	0	0	0	0	0	0	0	2	0	0	0	0	2	0	7	0	0	1	0	0	0	1	1
		Neurospora tetrasperma	19	0	0	2	0	0	0	0	8	0	0	4	1	0	0	7	0	0	0	0	1	0	0	1	0	1	0	0	0	0	2	1	0	0	0	0	2	0	8	0	1	0	0	0	0	0	0
		Mucor circinelloides	0	0	0	10	2	1	0	0	0	1	0	0	6	0	0	0	0	0	0	0	2	0	0	0	0	0	0	0	0	0	0	1	0	0	0	0	4	2	2	0	0	0	0	0	0	0	0
		Serpula lacrymans	8	0	1	7	0	0	0	0	1	4	0	3	2	0	0	0	0	0	0	0	2	0	0	3	0	0	0	0	0	0	0	1	0	0	0	0	1	4	12	1	0	0	0	0	0	0	0
		Gloeophyllum trabeum	1	0	2	4	0	0	0	0	0	5	0	2	3	0	0	0	0	0	0	1	3	0	0	0	0	0	0	1	0	0	0	1	0	0	0	0	0	2	6	0	0	0	0	0	0	0	0
		Chaetomium thermophilum var. thermophilum DSM 1495	23	0	0	1	0	0	1	0	9	0	0	4	1	0	0	0	0	0	0	0	0	0	0	2	0	0	0	0	0	0	0	1	0	0	0	0	2	0	4	0	0	0	0	0	0	0	0
		Phycomyces blakesleeanus	1	0	0	16	0	0	0	0	0	1	0	1	4	0	0	0	0	0	0	0	3	0	0	0	0	0	0	1	0	0	0	2	0	0	0	0	3	2	18	0	0	0	0	0	0	0	0
		Postia placenta	0	0	0	15	0	0	0	0	2	2	0	2	3	0	0	0	0	0	0	0	1	0	0	0	0	0	0	0	0	0	1	1	0	0	0	0	1	5	0	0	0	0	0	0	0	0	0
		Spizellomyces punctatus	0	1	2	1	0	0	0	0	3	0	1	2	2	0	0	0	0	0	0	0	3	0	0	0	0	0	0	0	0	0	0	0	0	0	0	0	4	0	10	0	0	0	0	0	0	0	0
[truncated: 192 more columns]
