# Supplementary material for: Comparative analysis of fungal genomes reveals different plant cell wall degrading capacity in fungi
Source: BMC Genomics. 2013 Apr 23;14:274. doi: 10.1186/1471-2164-14-274 (PMC3652786; doi:10.1186/1471-2164-14-274)
Supplement: Additional file 4 — Distribution of CAZymes and CBMs in facultative pathogenic fungi. [file 1471-2164-14-274-S4.xlsx]

## Sheet: Table S3
	Additional file 4. Distribution of CAZymes and CBMs in facultative pathogenic fungi.
		Fungi	CBM1	CBM10	CBM12	CBM13	CBM14	CBM15	CBM16	CBM17	CBM18	CBM19	CBM2	CBM20	CBM21	CBM22	CBM23	CBM24	CBM26	CBM27	CBM28	CBM3	CBM32	CBM33	CBM34	CBM35	CBM37	CBM38	CBM39	CBM4	CBM40	CBM41	CBM42	CBM43	CBM44	CBM45	CBM46	CBM47	CBM48	CBM5	CBM50	CBM51	CBM52	CBM53	CBM54	CBM56	CBM57	CBM6	CBM61
	Group 1	Aspergillus flavus	5	0	0	3	3	0	0	0	4	1	0	1	1	0	0	5	0	1	0	0	3	0	0	2	0	0	0	0	0	1	1	5	0	0	1	0	2	0	13	0	0	0	0	0	0	0	0
		Neosartorya fischeri	22	0	0	1	2	0	0	0	10	0	0	6	1	1	0	10	0	1	0	0	2	0	0	2	2	3	0	0	0	0	1	4	0	0	1	0	1	0	23	0	0	0	0	0	0	0	0
		Aspergillus terreus	15	0	0	2	1	0	0	0	13	1	0	4	1	2	0	4	0	0	0	1	2	1	0	3	0	0	0	0	0	0	1	3	0	0	1	0	1	0	23	0	0	0	0	0	0	1	0
		Aspergillus nidulans	6	0	0	0	1	0	0	0	14	0	0	4	1	1	0	1	0	1	0	0	0	0	0	1	1	0	0	0	0	0	1	3	0	0	1	0	1	0	36	0	0	0	0	0	0	2	0
		Aspergillus fumigatus	17	1	0	1	1	0	0	0	7	1	0	5	1	0	0	7	0	1	0	0	1	0	0	2	0	1	0	0	0	0	1	4	0	0	1	0	1	0	13	0	0	0	0	0	0	0	0
		Chaetomium globosum	34	0	0	2	0	0	0	0	28	2	0	3	1	0	0	7	0	0	0	0	0	2	0	2	0	2	0	0	0	0	2	1	0	0	0	0	1	0	18	0	1	0	0	0	0	3	0
		Schizophyllum commune	5	0	2	16	0	0	0	0	1	0	0	1	2	1	0	0	0	0	0	0	4	0	0	1	0	0	0	0	0	0	0	1	0	0	0	0	1	2	4	0	0	0	0	0	0	1	0
		Penicillium marneffei	17	0	0	0	0	0	2	0	20	2	0	3	2	1	0	1	0	0	0	0	1	0	0	1	0	0	0	0	0	0	4	1	0	0	0	0	2	0	24	0	0	0	0	0	0	0	2
		Arthrobotrys oligospora	112	0	0	9	0	0	0	0	21	1	0	1	4	0	0	3	0	0	0	0	2	0	0	1	0	0	0	1	0	0	0	1	0	0	1	0	2	0	14	1	0	0	0	0	0	0	2
		Aspergillus niger	1	0	0	1	1	0	2	0	6	0	0	1	1	0	0	2	0	0	0	0	0	0	0	3	1	0	0	0	0	0	0	3	0	0	0	0	0	0	21	0	0	0	0	1	0	0	0
	Group 2	Arthroderma otae	0	0	0	1	1	0	0	0	17	1	0	2	1	0	0	0	0	0	0	0	0	0	0	0	0	0	0	0	0	0	0	2	0	0	0	0	2	0	42	0	0	0	0	0	0	0	0
		Arthroderma gypseum	0	0	0	0	1	0	0	0	21	1	0	2	1	0	0	0	0	0	0	0	0	0	0	0	0	0	0	0	0	0	0	2	0	0	0	0	1	0	35	0	0	0	0	0	0	0	0
		Trichophyton rubrum	0	0	0	0	0	0	0	0	10	1	0	2	1	0	0	1	0	0	0	0	0	0	0	0	0	0	0	0	0	0	0	2	0	0	0	0	1	0	15	0	0	0	0	0	0	0	0
		Arthroderma benhamiae CBS 112371	0	0	0	0	0	0	0	0	6	1	0	2	1	0	0	1	0	0	0	0	0	0	0	0	0	0	0	0	0	0	0	2	0	0	0	0	1	0	12	0	0	0	0	0	0	0	0
		Cryptococcus neoformans	0	0	1	4	0	0	0	0	1	0	0	1	2	0	0	0	0	0	0	0	1	0	0	0	0	0	0	0	0	0	0	1	0	0	0	0	1	0	2	0	0	0	0	0	0	0	0
		Trichophyton verrucosum	0	0	0	0	0	0	0	0	7	1	0	2	1	0	0	1	0	0	0	0	0	0	0	0	0	0	0	0	0	0	0	2	0	0	0	0	1	0	10	0	0	0	0	0	0	0	0
		Ajellomyces dermatitidis SLH14081	0	0	1	0	0	0	0	0	6	0	0	0	1	0	0	0	0	0	0	0	0	0	0	0	0	0	0	0	1	0	0	1	0	0	0	0	1	0	4	0	0	0	0	1	0	0	0
		Trichophyton equinum	0	0	0	0	0	0	0	0	4	1	0	2	1	0	0	0	0	0	0	0	0	0	0	0	0	0	0	0	0	0	0	2	0	0	0	0	1	0	12	0	0	0	0	0	0	0	0
		Trichophyton tonsurans	0	0	0	0	0	0	0	0	6	1	0	2	0	0	0	1	0	0	0	0	0	0	0	0	0	0	0	0	0	0	0	2	0	0	0	0	1	0	11	0	0	0	0	0	0	0	0
		Cryptococcus gattii	0	0	1	3	0	0	0	0	1	0	0	1	2	0	0	0	0	0	0	0	1	0	0	0	0	0	0	0	0	0	0	1	0	0	0	0	1	0	3	0	0	0	0	0	0	0	0
		Coccidioides immitis	0	0	0	0	0	0	0	0	5	0	0	2	4	0	0	0	0	0	0	0	0	0	0	0	0	0	0	0	0	0	0	1	0	0	0	0	1	0	4	0	0	0	0	0	0	0	0
		Ajellomyces capsulatus NAm1	0	1	1	0	0	0	0	0	4	0	0	1	1	0	0	0	0	0	0	0	0	0	0	0	0	0	0	0	0	0	0	1	0	0	0	0	1	0	1	0	0	0	0	0	0	0	0
		Coccidioides posadasii str. Silveira	0	0	0	0	0	0	0	0	5	0	0	1	2	0	0	0	0	0	0	0	0	0	0	0	0	0	0	0	0	0	0	1	0	0	0	0	1	0	4	0	0	0	0	0	0	0	0
		Paracoccidioides brasiliensis	0	0	0	0	0	0	0	0	3	0	0	1	1	0	0	0	0	0	0	0	0	0	0	0	0	0	0	0	0	0	0	1	0	0	0	0	1	0	1	0	0	0	0	0	0	0	0
		Batrachochytrium dendrobatidis	0	0	1	3	0	0	0	0	85	0	0	0	2	0	0	0	0	0	0	0	1	0	0	0	0	0	0	0	0	0	0	0	0	0	0	0	2	0	3	0	0	0	0	0	0	0	0
		Candida guilliermondii	0	0	0	0	0	0	0	0	2	0	0	2	2	0	1	0	0	0	0	0	0	0	0	0	0	0	0	0	0	0	0	2	0	0	0	0	1	0	1	0	0	0	0	0	0	0	0
		Candida tropicalis	0	0	0	0	0	0	0	0	1	0	0	0	2	0	1	0	0	0	0	0	0	0	0	0	0	0	0	0	0	0	0	3	0	0	0	0	1	0	2	0	0	0	0	0	0	0	0
		Candida albicans	0	0	0	0	0	0	0	0	1	0	0	0	2	0	1	1	0	0	0	0	0	0	0	0	0	0	0	0	0	0	0	3	0	0	0	0	2	0	0	0	0	0	0	0	0	0	0
		Candida parapsilosis	0	0	0	0	0	0	0	0	1	0	0	0	2	0	2	0	0	0	0	0	2	0	0	0	0	0	0	0	0	0	0	3	0	0	0	0	1	1	0	0	0	0	0	0	0	0	0
		Candida lusitaniae	0	0	0	0	0	0	0	0	1	0	0	1	2	0	1	0	0	0	0	0	2	0	0	0	0	0	0	0	0	0	0	2	0	0	0	0	1	0	0	0	0	0	0	0	0	0	0
		Lodderomyces elongisporus	0	0	0	0	0	0	0	0	1	0	0	0	2	0	1	0	0	0	0	0	2	0	0	1	0	0	0	0	0	0	0	2	0	0	0	0	1	0	0	0	0	0	0	0	0	0	0
		Malassezia globosa	0	0	0	0	0	0	0	0	0	0	0	0	0	0	0	0	0	0	0	0	0	0	0	0	0	0	0	0	1	0	0	0	0	0	0	0	0	0	0	0	0	0	0	0	0	0	0
[truncated: 192 more columns]
