# Supplementary material for: Comparative analysis of fungal genomes reveals different plant cell wall degrading capacity in fungi
Source: BMC Genomics. 2013 Apr 23;14:274. doi: 10.1186/1471-2164-14-274 (PMC3652786; doi:10.1186/1471-2164-14-274)
Supplement: Additional file 5 — Distribution of CAZymes and CBMs in plant pathogenic fungi. [file 1471-2164-14-274-S5.xlsx]

## Sheet: Table S4
	Additional file 5. Distribution of CAZymes and CBMs in plant pathogenic fungi.
	Nutritional strategy	Fungi	Hosts	CBM1	CBM10	CBM12	CBM13	CBM14	CBM15	CBM16	CBM17	CBM18	CBM19	CBM2	CBM20	CBM21	CBM22	CBM23	CBM24	CBM26	CBM27	CBM28	CBM3	CBM32	CBM33	CBM34	CBM35	CBM37	CBM38	CBM39	CBM4	CBM40	CBM41	CBM42	CBM43	CBM44	CBM45	CBM46	CBM47	CBM48	CBM5	CBM50	CBM51	CBM52	CBM53	CBM54	CBM56	CBM57	CBM6
	Symbiotic	Laccaria bicolor		1	0	1	13	0	0	0	0	1	1	0	1	2	0	0	0	0	0	0	0	2	0	0	0	0	0	0	0	0	0	0	5	0	0	0	0	1	1	4	0	0	0	0	0	0	0
		Tuber melanosporum		3	0	0	0	0	0	0	0	14	0	0	0	2	0	0	0	0	0	0	0	2	0	0	0	0	0	0	0	0	0	0	1	0	0	0	0	2	0	1	0	4	0	0	0	0	0
		Cladonia grayi		0	0	0	0	0	0	0	0	7	0	0	1	1	0	0	0	0	1	0	0	4	0	0	0	0	0	0	0	0	0	0	1	0	0	0	0	1	0	5	0	0	0	0	0	0	0
		Hebeloma cylindrosporum		3	0	0	18	0	0	0	0	1	1	0	4	1	0	0	0	0	0	0	0	2	0	0	1	0	0	0	0	0	0	0	1	0	0	0	0	1	3	6	0	0	0	0	0	0	0
		Laccaria amethystina LaAM-08-1		1	0	2	16	0	0	0	0	1	1	0	1	2	0	0	0	0	0	0	0	2	0	0	2	0	0	0	0	0	0	3	2	0	0	0	0	1	1	5	0	0	0	0	0	0	0
		Paxillus involutus		0	0	2	3	0	0	0	0	1	4	0	3	2	0	0	0	0	0	0	0	0	0	0	0	0	0	0	0	0	0	0	1	0	1	0	0	1	11	10	0	0	0	0	0	0	0
		Paxillus rubicundulus		0	0	1	1	0	0	0	0	1	3	0	1	2	0	0	0	0	0	0	0	2	0	0	0	0	0	0	0	0	1	0	0	0	0	0	0	1	8	5	0	0	0	0	0	0	0
	Biotrophic	Blumeria graminis	monocots	0	0	0	0	0	0	0	0	8	0	0	0	3	0	0	0	0	0	0	0	0	0	0	0	0	0	0	0	0	0	0	1	0	0	0	0	1	0	1	0	0	0	0	0	0	0
		Cladosporium fulvum	dicots	0	0	0	3	1	0	1	0	9	5	0	5	1	0	0	0	0	0	0	0	2	0	0	1	1	0	0	1	0	0	1	1	0	0	0	0	1	0	9	0	2	0	0	0	0	0
		Melampsora laricis-populina	dicots/gymnosperms	0	0	1	0	0	0	0	0	0	3	1	0	1	0	0	0	0	0	0	0	0	0	0	2	0	0	0	0	0	0	0	1	0	0	0	0	1	0	1	0	0	0	0	0	0	0
		Puccinia graminis	monocots/dicots	0	0	1	1	0	0	0	0	0	0	0	0	1	0	0	0	0	0	0	0	1	0	0	0	0	0	0	0	0	0	0	1	0	0	0	0	2	0	0	0	0	0	0	1	0	0
		Puccinia triticina	monocots	0	0	1	1	0	0	0	0	0	0	0	0	0	0	0	0	0	0	0	0	2	0	0	1	0	0	0	0	0	0	0	1	0	0	0	0	1	0	0	0	0	0	0	0	0	0
		Ustilago maydis	monocots	0	0	0	2	0	0	0	0	1	0	0	0	0	0	0	0	0	0	0	0	0	1	0	1	0	0	0	1	0	0	0	1	0	0	0	0	1	0	2	0	0	0	0	0	0	0
	Hemibiotrophic	Cochliobolus sativus	monocots	11	0	0	2	0	0	1	0	33	2	0	2	1	0	0	0	0	1	0	0	1	0	1	4	1	0	0	0	0	0	1	2	0	0	1	0	2	0	26	0	0	0	0	0	0	2
		Dothistroma septosporum	gymnosperms	1	0	0	1	1	0	0	0	6	4	0	4	1	0	0	0	0	0	0	0	1	0	0	1	0	0	0	0	0	0	1	1	0	0	0	0	1	0	7	0	0	0	0	0	0	0
		Fusarium graminearum	monocots	12	0	0	4	0	0	4	0	23	0	0	2	2	3	0	2	0	0	0	0	3	0	0	2	0	0	0	0	0	0	1	1	0	0	0	0	1	0	13	0	0	0	0	0	0	1
		Glomerella graminicola	monocots	21	0	0	3	0	0	0	0	24	0	0	5	1	0	0	7	0	0	0	0	1	0	0	4	0	0	0	0	1	0	1	2	0	0	0	0	2	0	20	0	0	0	0	0	0	1
		Magnaporthe oryzae	monocots	25	0	0	3	0	0	0	0	56	2	0	4	1	0	1	0	0	0	0	0	1	0	0	2	0	0	0	0	1	0	2	2	0	0	0	0	1	0	15	0	1	0	0	0	0	2
		Moniliophthora perniciosa	dicots	5	0	1	3	0	0	0	0	2	1	0	3	1	0	0	0	0	0	0	0	2	0	0	0	0	0	0	0	0	0	1	0	0	0	0	0	1	4	6	0	0	0	0	0	0	1
		Mycosphaerella graminicola	monocots	0	0	0	0	0	0	0	0	5	0	0	4	1	1	0	0	0	0	0	0	0	0	0	1	0	0	0	1	0	0	0	0	0	0	0	0	1	0	4	0	1	0	0	0	0	0
	Necrotrophic	Botryotinia fuckeliana	monocots/dicots	18	0	0	4	0	0	0	0	17	0	0	4	1	0	0	11	0	0	0	0	2	0	0	3	1	0	0	0	0	0	1	1	0	0	1	0	1	0	3	1	0	0	0	0	0	0
		Dichomitus squalens	gymnosperms	17	0	1	12	0	0	0	0	1	7	0	3	2	0	0	0	0	0	0	0	3	0	0	1	0	0	0	0	0	0	0	1	0	0	0	0	1	5	8	0	0	0	0	0	0	0
		Fomitiporia mediterranea	monocots/dicots	6	0	1	6	0	0	0	0	0	3	0	2	2	0	0	0	0	0	0	0	1	0	0	1	0	0	1	0	0	0	0	1	0	0	0	0	1	5	11	0	0	0	0	0	0	0
		Fusarium oxysporum	monocots/dicots/gymnosperms	14	0	4	3	0	0	3	0	31	1	0	2	10	4	0	2	0	0	1	0	4	0	0	3	0	3	0	0	0	0	1	0	1	0	0	0	0	0	21	0	0	0	0	0	1	2
		Fusarium verticillioides	monocots	14	0	0	3	0	0	3	0	24	2	0	2	1	1	0	1	0	0	1	0	3	0	0	4	0	1	0	0	0	0	1	1	0	0	0	0	2	0	20	0	0	0	0	0	0	2
		Gaeumannomyces graminis	monocots	18	0	0	2	0	0	0	0	34	1	0	3	1	0	0	2	0	0	0	0	1	0	0	4	0	0	0	0	1	1	1	2	0	0	0	0	1	0	27	0	0	0	1	0	0	1
		Heterobasidion annosum	gymnosperms	16	0	2	4	0	0	0	0	1	5	0	3	2	0	0	0	0	0	0	0	2	0	0	2	0	0	0	0	0	1	0	1	0	0	0	0	1	3	8	0	0	0	0	0	0	0
		Magnaporthe poae	monocots	11	0	0	3	0	0	0	0	23	0	0	3	1	0	0	2	1	0	0	0	0	0	0	2	0	0	0	0	1	0	1	2	0	0	0	0	2	0	35	0	1	0	1	0	0	2
		Nectria haematococca	dicots	12	0	0	3	0	0	4	0	28	1	0	2	2	0	0	4	0	1	0	0	3	0	0	3	0	1	0	0	0	0	1	1	0	0	0	0	2	0	24	0	0	0	0	0	0	1
		Phaeosphaeria nodorum	monocots	10	0	0	4	0	0	2	0	27	1	0	3	1	1	1	0	0	0	0	0	1	0	0	2	1	0	0	0	0	0	1	1	0	0	1	0	2	0	4	0	0	0	0	0	0	1
		Pyrenophora teres	monocots	12	0	0	3	0	0	1	0	20	2	0	3	1	0	1	0	0	0	0	0	2	0	0	3	1	0	0	0	0	0	1	2	0	0	1	0	1	0	11	0	0	0	0	0	0	2
		Pyrenophora tritici	monocots	11	0	0	1	0	0	0	0	17	3	0	3	1	0	1	0	0	0	0	0	2	0	0	3	1	0	0	0	0	0	1	2	0	0	1	0	1	0	6	0	0	0	0	0	0	2
		Sclerotinia sclerotiorum	dicots	19	0	0	3	0	0	0	1	25	0	0	5	1	0	0	9	0	0	0	0	1	1	0	1	1	0	0	0	0	0	1	1	0	0	1	0	2	0	9	1	0	0	0	0	0	1
		Verticillium albo-atrum	dicots	22	0	0	1	0	0	0	0	19	0	0	5	1	0	0	4	0	0	0	0	1	0	0	3	0	1	0	0	0	0	2	1	1	0	1	0	1	0	14	0	0	0	0	0	0	0
		Verticillium dahliae	dicots	29	0	0	1	0	0	0	0	24	0	0	6	0	0	0	4	0	0	0	0	0	1	0	3	0	1	0	0	0	0	2	1	1	0	1	0	1	0	12	0	0	0	0	0	0	0
[truncated: 193 more columns]
