# Supplementary material for: Comparative analysis of fungal genomes reveals different plant cell wall degrading capacity in fungi
Source: BMC Genomics. 2013 Apr 23;14:274. doi: 10.1186/1471-2164-14-274 (PMC3652786; doi:10.1186/1471-2164-14-274)
Supplement: Additional file 7 — Expression changes of Fusarium graminearum CAZyme genes during wheat infection, barley infection, and conidium germination. [file 1471-2164-14-274-S7.xlsx]

## Sheet: Table S5
	Additional file 7 Expression changes of Fusarium graminearum CAZyme genes during wheat infection, barley infection, and conidium germination
	Cluster	CAZY family	Known substrates	Gene identifier	FG15: Infection of wheat spikes							FG1: Infection of Morex barley spikes						FG7: Conidium germination
					0h	24h	48h	72h	96h	144h	192h	ck	24h	48h	72h	96h	144h	0h	2h	8h	24h
	Cluster 1	CE1		FGSG_09398	0	0.13	0.35	0.46	1.62	0.91	0.96	0	-0.15	-0.18	0.57	0.83	0.75	0	-3.78	-2.59	-1.99
		CE1		FGSG_06744	0	1.63	3.18	3.78	3.84	4.06	4.03	0	0.59	2.13	3.77	3.85	3.59	0	-4.61	-2.87	-2.87
		CE1		FGSG_01884	0	0.56	0.53	0.68	0.99	0.43	0.68	0	0.02	-0.01	0.1	-0.02	-0.01	0	-1.48	-1.99	-0.52
		CE10		FGSG_11299	0	0.74	2.82	2.18	2.35	1.51	1.18	0	-0.11	1.38	2.17	0.66	1.32	0	-3.23	-3.21	-3.26
		CE10		FGSG_08746	0	-0.36	-0.23	-0.14	0.22	0.92	0.78	0	-0.21	-0.29	-0.51	-0.44	0.16	0	-2.35	-0.98	0.52
		CE10		FGSG_05621	0	-0.1	0.79	1.05	1.5	1.57	1.35	0	-0.14	0.01	0.08	0.27	0.98	0	-2.39	-1.82	-1.67
		CE10		FGSG_01095	0	0.05	0.93	0.83	2.1	1.43	0.9	0	-0.1	-0.28	-0.02	0.63	0.93	0	-2.56	-0.09	-0.53
		CE4		FGSG_00452	0	-0.33	-0.12	0.54	0.55	0.85	0.83	0	-0.2	0.06	0.01	0.12	1.44	0	-1.06	-0.37	-0.23
		GH1	CW(β-glycans)	FGSG_07274	0	0.23	2.41	1.88	3.95	1.73	1.46	0	-0.03	0.47	2.04	2.42	2.48	0	-5.05	-4.75	-4.04
		GH1	CW(β-glycans)	FGSG_01685	0	0.12	0.37	0.13	1.42	2.04	1.23	0	-0.1	-0.12	-0.23	-0.1	0.34	0	-1.83	-1.86	-1.85
		GH125	PG(N-glycans)	FGSG_08193	0	0.45	0.92	0.7	2.17	1.73	1.3	0	-0.08	0.33	0.9	0.81	1.08	0	-1.42	-1.61	-1.86
		GH13	FCW+ESR(α-glucans)	FGSG_03842	0	0.17	4.31	4.13	5.21	3.61	3.52	0	-0.47	0.72	1.57	2	1.71	0	-4.89	-4.74	-4.79
		GH16	FCW(β-glycans)	FGSG_05757	0	0.92	1.8	1.68	2.2	0.99	0.8	0	0.17	0.84	1.63	1.43	2.6	0	-2.97	-0.19	-0.45
		GH2	CW(β-glycans)	FGSG_02314	0	0.3	2.26	2.33	4.52	3.55	2.68	0	-0.06	0.75	2.35	3.13	3.64	0	0.45	-2.96	-2
		GH2	CW(β-glycans)	FGSG_00807	0	0.19	1.33	1.5	2.63	3.41	2.91	0	-0.23	0.01	0.46	1.44	2.14	0	-1.29	-1.69	-1.61
		GH23	BPG	FGSG_09933	0	0.18	0.19	0.33	0.74	2.8	2.45	0	0.22	0.02	0	0.36	1.99	0	-0.4	-1.29	-1.53
		GH28	PCW (pectin)	FGSG_10708	0	-0.23	0.28	-0.02	1.73	1.22	0.67	0	0.03	0.09	0.36	0.54	0.47	0	-0.54	-0.42	-0.81
		GH28	PCW (pectin)	FGSG_07551	0	0.57	2	1.9	2.74	1.83	1.59	0	0.09	1.17	2.14	1.8	1.87	0	-1.07	-0.94	-0.66
		GH3	CW (β-glycans)	FGSG_08395	0	0.29	0.89	0.99	2.09	1.65	1.13	0	0.3	-0.28	0.06	0.19	1.23	0	-2.4	-2.75	-2.33
		GH3	CW (β-glycans)	FGSG_06605	0	0.69	1.7	1.78	3.25	1.92	1.69	0	-0.17	0.05	1.09	1.25	1.27	0	-4.56	-4.6	-4.87
		GH3	CW (β-glycans)	FGSG_02632	0	-0.4	1.14	1.21	2.25	2.06	1.91	0	-0.18	-0.02	1.23	2.05	1.11	0	-3.08	-3.22	-2.72
		GH3	CW (β-glycans)	FGSG_00166	0	-0.01	0.54	0.52	1.68	2.4	1.69	0	0.28	0.52	0.83	1.16	1.74	0	-1.59	-2.8	-1.9
		GH31	PG+ESR+PCW(hemicellulose)	FGSG_08797	0	-0.05	0.5	0.67	1.76	1.64	1.5	0	-0.1	-0.22	-0.08	0.29	0.62	0	-2.15	-1.83	-2.01
		GH31	PG+ESR+PCW(hemicellulose)	FGSG_03462	0	2.46	4.8	4.72	5.6	5.27	4.69	0	0.23	1.27	1.42	2.54	3.29	0	-3.25	-6.65	-2.81
		GH35	PCW (hemicellulose)	FGSG_03343	0	0.5	1.21	0.06	1.02	0.78	0.36	0	-0.1	0.33	0.48	0.29	0.09	0	-0.94	-1.06	-1.45
		GH36	PCW (hemicellulose)	FGSG_00068	0	0.18	1.03	0.92	2.2	1.67	1.37	0	0.25	0.5	0.84	1	1.68	0	-3	-3.3	-3.47
		GH37	ESR (trehalose)	FGSG_05622	0	-0.23	-0.16	-0.24	0.62	2.27	1.68	0	-0.62	-0.63	-0.62	-0.5	0.42	0	-3.38	-3.99	-1.62
		GH38	PG (N-/O-glycans)	FGSG_06831	0	0.38	2.33	2.61	4.05	3.42	3.07	0	0	0.59	1.75	2.35	3.4	0	-5.18	-2.36	-0.78
		GH43	PCW (pectin+hemicellulose)	FGSG_11494	0	0.06	0.02	-0.07	1.3	0.88	0.53	0	-0.09	-0.03	0.59	0.76	0.97	0	-1.14	-0.86	-1.29
		GH43	PCW (pectin+hemicellulose)	FGSG_11468	0	0.53	1.31	0.38	3.01	2.35	1.6	0	-0.34	-0.02	0.68	0.96	0.64	0	-2.56	-2.48	-2.66
		GH43	PCW (pectin+hemicellulose)	FGSG_02687	0	0.39	1.34	0.71	1.79	2.24	1.69	0	0.33	0.65	0.81	0.64	0.98	0	0.52	-1.06	-1.3
		GH5	CW(β-glycans)	FGSG_06325	0	-0.06	0.58	0.08	0.9	2.41	1.7	0	0.05	0.13	0.21	0.59	0.69	0	-1.82	-1.51	-0.3
		GH5	CW(β-glycans)	FGSG_04678	0	-0.21	-0.41	-0.57	-0.41	-0.36	0.15	0	-0.07	-0.46	-0.54	1.27	2.55	0	-0.51	-0.38	-0.56
		GH55	FCW(β-1,3-glucan)	FGSG_06616	0	0.04	2.03	2.15	3.27	2.1	1.6	0	0.13	0.11	0.72	1.01	1.95	0	-2.23	-1.99	-1.95
		GH72	FCW(β-1,3-glucan)	FGSG_02022	0	2.51	4.8	5.74	5.66	4.93	4.88	0	1.23	2.98	4.5	4.56	5.73	0	-1	-0.66	0.52
		GH73		FGSG_02284	0	-0.04	2.06	1.82	3.28	3.66	3.18	0	0.4	0.61	1.46	2.5	3.78	0	-4.28	-5.92	-2.29
		GH76	FCW (chitin)	FGSG_10387	0	0.35	0.78	1.91	1.78	1.71	1.57	0	0.1	0.34	0.83	1.28	2.54	0	-1.37	-1.72	-0.85
		GH76	FCW (chitin)	FGSG_04584	0	-0.14	0.37	0.25	1.77	0.65	0.19	0	-0.14	-0.17	0.23	0.35	0.4	0	-2.47	-2.67	-2.94
	Cluster 2	CE1		FGSG_11049	0	0.08	1.02	0.51	1.94	-0.21	-0.25	0	0.04	0.62	2.03	1.46	1.39	0	0.24	0.27	0.08
		CE1		FGSG_11036	0	-0.04	3.27	3.54	5.4	3.58	3.24	0	-0.4	1.36	3.59	3.44	3.6	0	0.66	0.86	0.23
		CE1		FGSG_07671	0	0.16	2.81	2.45	3.4	1.69	1.18	0	0.25	2.19	3.44	2.92	2.38	0	0.11	0.85	1.78
		CE1		FGSG_03867	0	-0.26	0.91	0.66	1.64	0.81	0.63	0	0.23	0.79	1.33	2.02	1.91	0	0.06	0.11	0.12
		CE10		FGSG_10713	0	-0.05	0.52	0.02	0.77	-0.12	-0.11	0	0.04	0.15	0.58	0.24	-0.23	0	0.1	0.12	-0.03
		CE10		FGSG_09122	0	0.11	0.59	1.19	3.06	1.19	1.16	0	0.36	0.24	1.42	2.24	2.62	0	-0.71	-0.27	-0.58
		CE10		FGSG_08192	0	0.37	0.71	1	1.83	0.46	0.2	0	0.26	0.53	1.67	1.27	1.07	0	-2.57	0.16	0.03
		CE10		FGSG_07135	0	0.44	1.25	1.63	2.18	1.49	1.28	0	-0.44	0.45	1.31	1.48	1.27	0	-0.52	0.22	-0.59
		CE10		FGSG_07077	0	0	0.35	0.87	1.32	0.48	0.53	0	0.08	0.19	0.43	0.37	1.32	0	0.3	0.42	-0.71
		CE10		FGSG_04657	0	0.1	0.46	0.27	0.54	0.33	0.27	0	0.29	0.41	0.9	0.95	0.82	0	-0.03	0.18	-0.08
		CE10		FGSG_03601	0	0.14	-0.16	-0.16	0.97	-0.17	-0.3	0	-0.05	-0.29	-0.29	-0.02	-0.21	0	-0.06	0.09	-0.2
		CE10		FGSG_01603	0	0.46	2.92	1.65	4.1	1.02	0.86	0	-0.13	0.74	1.11	1.23	1.91	0	-0.29	-0.13	-0.43
		CE12		FGSG_04848	0	0.02	2.47	2.06	4.13	1.6	1.49	0	-0.24	0.65	1.85	1.75	1.93	0	0.28	0.49	0.29
		CE12		FGSG_03530	0	-0.06	0.55	0.09	0.68	-0.14	-0.25	0	0.11	0.34	1.8	1.05	0.55	0	-0.06	0.09	-0.07
		CE16		FGSG_12119	0	0.03	1.39	0.78	3.4	0.42	0.29	0	0.32	0.24	1.47	1.76	1.5	0	0.42	0.26	0.18
		CE3		FGSG_11229	0	-0.25	0	-0.32	1.85	0.21	0.27	0	0.06	-0.16	-0.24	0.63	0.33	0	0.22	0.07	-0.02
		CE4		FGSG_06549	0	-0.28	0.74	1.53	2.8	0.73	0.57	0	0.8	0.8	2.56	3.13	3.6	0	-1.23	-1.03	-0.19
		CE4		FGSG_06452	0	-0.56	1.95	1.76	4.14	2.64	2.46	0	-0.07	0.76	2.98	2.68	2.5	0	-0.07	0.02	-0.25
		CE4		FGSG_05847	0	-0.27	0.46	2.59	3.18	1.87	1.57	0	-0.15	0.25	0.94	2.78	3.73	0	-1.31	-0.74	0.01
		CE4		FGSG_05663	0	0.5	2.32	3.07	4.1	1.96	1.99	0	0.01	1.01	2.88	3.45	4.02	0	-0.26	-0.25	-0.06
		CE5		FGSG_11548	0	-0.04	-0.07	0.68	3.25	0.87	1.11	0	-0.01	0.22	0.58	1.37	1.62	0	0.11	0.01	-0.21
		CE5		FGSG_05906	0	-0.31	1.25	0.06	2.15	-0.56	0.15	0	-0.01	0.52	1.04	0.55	1.2	0	0.37	0.22	-0.29
		CE8		FGSG_04439	0	0.08	0.25	0.93	1.9	0.27	0.15	0	-0.04	-0.06	0.85	1.14	1.04	0	0.49	0.03	0.11
		CE8		FGSG_03406	0	-0.09	0.56	0.18	1.82	0.01	0.11	0	0.01	0.14	0.71	0.65	0.71	0	0.02	0.09	-0.07
		GH10	PCW (hemicellulose)	FGSG_11487	0	0.66	2.79	2.79	3.38	2.09	1.81	0	0.48	2.36	3.75	3.17	2.87	0	0.21	0.24	0.15
		GH10	PCW (hemicellulose)	FGSG_11304	0	-0.15	2.57	2.65	4.99	1.82	1.51	0	-0.15	1.03	3.53	2.76	2.93	0	0.15	0.25	-0.08
		GH10	PCW (hemicellulose)	FGSG_06445	0	0.59	2.42	1.82	4.61	2.93	2.57	0	-0.13	0.84	3.24	2.55	2.5	0	0.23	0.25	-0.17
		GH105	PCW (pectin)	FGSG_03143	0	0	1.02	1.9	3.95	1.9	1.86	0	0	0	1.17	2.02	2.65	0	0.18	0.02	-0.29
		GH105	PCW (pectin)	FGSG_02866	0	1.1	2.45	3.32	3.2	0.77	0.64	0	-0.02	0.95	2.61	3.09	2.63	0	0.29	0.37	0.74
		GH105	PCW (pectin)	FGSG_00165	0	0.35	0.76	0.72	1.56	0.06	0.05	0	0.34	1.35	2.14	1.94	1.95	0	-0.13	0.01	0.11
		GH109		FGSG_09347	0	-0.08	0.53	0.03	1.77	0.79	0.53	0	-0.12	-0.02	0.59	0.84	0.48	0	-0.02	-0.09	-0.4
		GH109		FGSG_03655	0	-0.18	0.72	0.39	1.62	0.73	0.58	0	0.2	1.05	1.4	1.28	1.13	0	-0.05	0.47	0.72
		GH109		FGSG_02628	0	0	0.26	0.22	0.39	0.23	-0.01	0	0.29	0.23	0.55	0.23	0.33	0	-0.58	0.43	-0.75
		GH11	PCW (hemicellulose)	FGSG_10999	0	-0.05	2.95	2.77	6.21	4.51	3.33	0	-0.19	1.32	4.82	3.46	3.53	0	0.03	0.02	-0.13
		GH11	PCW (hemicellulose)	FGSG_03624	0	-0.15	2.7	2.39	4.77	1.73	1.71	0	-0.11	1.45	3.95	3.14	3.33	0	0.02	0.23	0.06
		GH12	PCW(cellulose)	FGSG_11037	0	-0.3	1.19	0.78	3.1	-0.15	-0.25	0	-0.22	-0.08	1.71	1.49	1.51	0	0.12	-0.03	-0.04
		GH128		FGSG_00314	0	0.98	1.94	3.08	3.22	1.49	1.22	0	0.08	0.76	1.72	2.05	2.57	0	-1.49	-0.32	-0.04
		GH16	FCW(β-glycans)	FGSG_11098	0	0.29	0.65	1.69	1.82	-0.19	-0.42	0	-0.13	0.03	1.02	1.07	0.76	0	0.12	0.01	0.5
		GH2	CW(β-glycans)	FGSG_04679	0	-0.15	-0.17	-0.37	-0.4	-0.48	-0.28	0	-0.17	-0.4	-0.33	1.12	2.25	0	0.04	-0.21	-0.17
		GH3	CW (β-glycans)	FGSG_00767	0	0.67	1.93	1.68	3.01	2.38	1.66	0	0.31	0.62	1.85	2.28	2.39	0	-0.55	-0.12	0.1
		GH31	PG+ESR+PCW(hemicellulose)	FGSG_02920	0	0.15	0.9	0.64	1.43	-0.32	-0.35	0	-0.44	0.1	0.39	0.53	0.55	0	-0.46	0.2	-0.1
		GH43	PCW (pectin+hemicellulose)	FGSG_11366	0	0.52	3.02	2.79	4.3	3.26	2.92	0	0.23	1.44	2.74	2.73	2.39	0	0.18	0.31	-0.07
		GH43	PCW (pectin+hemicellulose)	FGSG_03905	0	0.85	2.2	0.63	2.32	0.84	0.61	0	-0.04	0.74	0.62	0.13	0.11	0	0.2	0.36	0.09
		GH43	PCW (pectin+hemicellulose)	FGSG_03609	0	-0.1	1.01	1.03	3.28	1.25	0.78	0	-0.17	-0.04	1.32	1.2	0.74	0	0.01	-0.01	-0.4
		GH43	PCW (pectin+hemicellulose)	FGSG_03002	0	0.14	1.4	0.98	1.89	-0.24	-0.6	0	-0.13	0.98	2.11	2.12	1.85	0	-0.29	-0.06	-0.32
		GH47	PG(N-/O-glycans)	FGSG_06305	0	0.07	0.25	0.87	1.42	0.83	0.33	0	0.15	-0.03	0.33	0.44	1.1	0	0.75	-0.3	-0.71
		GH47	PG(N-/O-glycans)	FGSG_03922	0	-0.02	0.57	0.47	0.72	0.19	-0.23	0	-0.25	0.13	0.5	0.04	0.15	0	-0.15	0.02	-0.22
		GH5	CW(β-glycans)	FGSG_11066	0	-0.47	0.98	1.31	2.99	0.95	0.89	0	-0.23	0.08	0.43	0.92	0.86	0	0.03	-0.4	-0.56
		GH5	CW(β-glycans)	FGSG_03795	0	-0.19	0.54	0.41	2.79	-0.64	-0.3	0	0.42	0.23	1.16	1.21	0.87	0	0.22	0.2	-0.12
		GH51	PCW(hemicellulose)	FGSG_07542	0	1.04	2.74	1.98	2.74	1.5	1.52	0	0.89	2.65	2.7	2.51	2.38	0	-0.31	0.56	-0.04
		GH53	PCW(hemicellulose)	FGSG_11048	0	-0.03	0.66	0.38	1.72	0.13	-0.28	0	-0.15	0.32	1.02	0.96	0.47	0	0.05	0.24	0.01
		GH6	PCW (cellulose)	FGSG_03628	0	-0.1	0.93	0.79	2.58	0.15	0.04	0	0.27	0.31	1.48	1.05	0.72	0	0.03	0.1	-0.43
		GH61	PCW (cellulose)	FGSG_08011	0	-0.33	0.67	1.1	3.7	0.57	0.63	0	0.1	0.24	2.08	1.78	1.89	0	0.05	0.15	-0.26
		GH61	PCW (cellulose)	FGSG_06397	0	0.78	2.49	2.94	3.64	2.08	1.9	0	0.6	2.06	3.74	3.74	3.43	0	0.41	0.56	0.23
		GH61	PCW (cellulose)	FGSG_03968	0	0.42	1.17	1.87	2.25	0.35	-0.18	0	0.53	1.24	1.9	2.02	1.97	0	0.9	0.79	0.19
		GH61	PCW (cellulose)	FGSG_03695	0	-0.41	2.44	2.69	4.27	1.66	1.65	0	-0.16	0.91	2.78	2.14	2.05	0	0.35	0.52	0.18
		GH61	PCW (cellulose)	FGSG_03632	0	1.03	4.13	4.27	5.19	3.93	3.54	0	-0.04	1.85	3.63	3.87	3.76	0	0.59	0.67	-0.09
		GH61	PCW (cellulose)	FGSG_02202	0	0.53	2.28	3.33	3.83	1.95	2.1	0	-0.03	1.37	3.21	3.05	3.31	0	1.66	0.64	0.77
		GH62	PCW (hemicellulose)	FGSG_07625	0	0.02	1.49	1.22	2.53	0.42	0.25	0	-0.5	0.18	0.86	0.81	0.77	0	0.46	0.63	0.19
		GH67	PCW (hemicellulose)	FGSG_03629	0	0.2	0.67	0.25	2.06	0.69	0.29	0	-0.05	-0.13	0.53	0.81	0.78	0	-0.92	-0.9	0.49
		GH7	PCW (cellulose)	FGSG_08253	0	-0.17	1.88	0.94	3.12	0.47	0.46	0	-0.16	0.19	1.04	1.27	1.08	0	0.19	0.16	-0.14
		GH7	PCW (cellulose)	FGSG_00571	0	0.1	2.02	2.23	3.96	1.87	1.27	0	0.26	0.99	2.89	2.07	2.36	0	-0.5	-0.49	-0.61
		GH74	PCW (cellulose)	FGSG_11208	0	-0.23	1.34	0.86	2.62	-0.17	0.25	0	0.16	-0.02	0.3	0.22	-0.41	0	0.05	0.2	-0.07
		GH93	PCW (hemicellulose)	FGSG_03598	0	0.94	3.11	1.88	3.27	1.46	1.24	0	0.42	1.24	2.06	1.96	1.91	0	0.41	0.31	0.04
		GH93	PCW (hemicellulose)	FGSG_03054	0	1.04	1.98	0.69	1.36	0.41	0.05	0	0.34	0.66	0.4	-0.11	-0.05	0	0.17	0.31	0.17
		PL1	PCW (pectin)	FGSG_11163	0	-0.06	0.97	1.22	2.87	-0.24	-0.13	0	0.13	0.59	2.86	2.44	1.9	0	-0.1	-0.12	-0.33
		PL1	PCW (pectin)	FGSG_09291	0	0.74	3.3	3.51	3.95	3.41	3.11	0	0.39	1.66	3.31	2.79	3.21	0	0.72	0.79	0.36
		PL1	PCW (pectin)	FGSG_07794	0	0.2	0.59	0.31	1.91	-0.24	0.01	0	-0.34	-0.35	-0.05	0.33	0.15	0	0.17	0.12	-0.36
		PL1	PCW (pectin)	FGSG_03908	0	-0.14	0.98	0.43	2.26	-0.33	-0.12	0	-0.05	-0.07	0.72	0.57	0.72	0	-0.02	0.3	0.02
		PL1	PCW (pectin)	FGSG_03121	0	0.03	0.54	0.1	0.82	-0.06	-0.32	0	0.15	-0.05	0.54	1.13	0.29	0	0.07	0.46	0.56
		PL3	PCW (pectin)	FGSG_04864	0	-0.24	0.32	0.48	1.9	-0.3	0.09	0	-0.21	-0.17	0.28	0.05	-0.06	0	0.09	0.12	-0.25
		PL3	PCW (pectin)	FGSG_03713	0	0.02	0.82	1.04	1.26	0.64	0.75	0	0.03	0.67	0.93	0.85	1.34	0	0.33	0.46	0.01
		PL3	PCW (pectin)	FGSG_02386	0	0.24	2.32	1.95	2.85	1.11	0.96	0	-0.02	1.11	2.83	2.32	1.9	0	0.47	0.92	0.47
		PL4	PCW (pectin)	FGSG_11143	0	0.21	1.32	0.44	1.97	0.93	0.43	0	-0.07	0.76	1.33	1.04	1.06	0	0.27	0.29	-0.15
	Cluster 3	CE1		FGSG_11428	0	-0.25	0.41	0.31	2.93	2.43	2.21	0	-0.12	-0.14	0.8	0.79	1.75	0	0.28	0.12	-0.06
		CE1		FGSG_11196	0	-0.05	0.11	0.35	0.84	1.7	1.76	0	0.18	-0.11	-0.27	0.17	1.32	0	0.35	0.19	-0.06
		CE1		FGSG_08571	0	0.5	1.31	1.55	2.31	2.09	1.85	0	0.15	0.64	0.93	1.39	1.67	0	0.51	0.65	1.56
		CE1		FGSG_06404	0	0.56	1.5	2.24	2.93	3.12	3.07	0	0.74	1.53	2.74	2.68	2.8	0	0.62	1.71	1.21
		CE10		FGSG_11258	0	-0.27	0.95	0.46	3.15	2.97	2.11	0	0.43	0.34	1.71	1.5	1.78	0	0.01	-0.03	-0.34
		CE10		FGSG_06836	0	0.79	1.42	1.38	2.57	1.81	1.53	0	-0.16	0	0.78	1.18	1.81	0	-0.33	0.43	0.49
		CE10		FGSG_03808	0	-0.02	-0.47	-0.14	-0.03	0.34	0.98	0	0.37	-0.06	-0.22	-0.4	0.19	0	0.16	0.03	0.27
		CE10		FGSG_03243	0	-0.04	0.43	-0.02	1.63	1.25	0.81	0	0.21	0.06	0.3	0.16	0	0	0.55	0.64	0.2
		CE10		FGSG_03209	0	-0.05	0.27	0.46	2.63	2.69	1.88	0	-0.15	-0.13	0.19	0.77	0.84	0	0.17	0.35	0.09
		CE10		FGSG_02015	0	-0.1	0.68	1.09	1.45	0.58	0.71	0	-0.03	-0.08	0.45	0.43	0.58	0	0.68	0.45	0.19
		CE10		FGSG_00555	0	0.07	0.49	1.2	1.5	3.33	3.19	0	0.43	0.5	0.92	1.44	2.9	0	0.54	0.17	0.44
		CE12		FGSG_11280	0	0.51	2.04	1.41	2.31	1.38	1.4	0	0.28	0.78	1.06	0.46	0.08	0	0.48	0.08	-0.08
		CE3		FGSG_02360	0	0.02	0.9	0.16	2.58	1.2	0.92	0	0.22	0.08	0.07	0.06	-0.24	0	0.26	0.33	-0.02
		CE3		FGSG_00968	0	0.07	0.56	0.72	1.83	2.06	1.76	0	-0.27	0.09	0.5	0.7	1.49	0	-0.55	0.43	0.36
		CE5		FGSG_10670	0	0.45	0.84	0.85	2.14	1.33	0.96	0	0.27	0.37	0.39	0.42	0.25	0	0.46	0.5	0.13
		CE5		FGSG_10634	0	-0.01	0.17	0.18	2.29	0.86	1.13	0	0.08	0.05	0.24	1	1.55	0	0.13	0.18	-0.02
		CE5		FGSG_03457	0	0.04	1.1	0.74	2.32	1.84	1.29	0	0.27	0.51	1.15	1.43	2.31	0	0.45	0.63	0.33
		CE5		FGSG_01570	0	1.06	2.76	2.57	3.25	2.69	2.58	0	0.33	0.87	1.39	1.64	2.53	0	0.6	0.41	-0.16
		GH109		FGSG_11141	0	0.01	1.19	1.49	3.28	4.45	3.73	0	0.22	0.54	0.87	1.88	3.22	0	-0.05	0.07	2.86
		GH109		FGSG_08062	0	0.65	3.7	5.3	5.32	6.22	5.94	0	-0.04	2.15	3.45	4.74	5.89	0	-0.15	0.08	0
		GH109		FGSG_07557	0	0.04	-0.1	-0.06	0.7	2.56	2.57	0	-0.2	-0.01	-0.41	-0.05	1.64	0	-0.03	-0.21	0.64
		GH109		FGSG_02075	0	0.91	0.98	0.78	1.75	2.54	2.71	0	-0.2	0.03	0.75	1.7	2.4	0	-1.17	1.52	1.59
		GH115	PCW (hemicellulose)	FGSG_03883	0	0.57	1.2	0.39	2.26	1.11	0.83	0	0.01	0.28	0.39	0.28	-0.11	0	0.05	-0.02	-0.22
		GH125	PG(N-glycans)	FGSG_04255	0	-0.21	0.32	0.28	1.04	1.73	1.09	0	0.19	0.52	0.63	0.84	1.51	0	0.16	1.32	0.98
		GH127		FGSG_12551	0	0.65	2.96	1.76	3.83	3.42	2.82	0	-0.07	0.43	1.3	1.13	1.59	0	0.18	0.27	0.06
		GH13	FCW+ESR(α-glucans)	FGSG_09082	0	0.3	1.09	0.86	3.6	3.43	2.61	0	-0.09	-0.13	-0.12	0.46	1.29	0	4.58	-1.89	-2.51
		GH13	FCW+ESR(α-glucans)	FGSG_04313	0	1.76	3.29	5.01	5.08	6.31	5.99	0	-0.09	0.67	2.35	3.68	5.29	0	0.12	3.3	2.7
		GH13	FCW+ESR(α-glucans)	FGSG_01235	0	0.46	2.19	2.32	3.42	3.33	3.09	0	0.13	0.34	0.49	1.64	3.19	0	-0.34	1.56	0.48
		GH16	FCW(β-glycans)	FGSG_04768	0	-0.24	0.78	0.91	2.85	1.88	1.99	0	-0.06	-0.53	-0.29	0.45	2	0	-0.05	-0.01	-0.02
		GH16	FCW(β-glycans)	FGSG_02720	0	0.56	1.28	2.11	2.75	2.15	1.87	0	-0.2	0.2	0.94	1.19	1.46	0	0.46	0.26	1.36
		GH16	FCW(β-glycans)	FGSG_02262	0	-0.69	-0.27	0.42	1.3	2.73	2.32	0	-0.26	-0.08	0.32	0.51	1.87	0	-0.6	0.49	1.64
		GH16	FCW(β-glycans)	FGSG_00184	0	0.55	2.64	3.02	3.64	2.56	2.1	0	0.18	0.3	0.77	1.15	1.7	0	0.08	0.54	1.37
		GH18	FCW(chitin)	FGSG_10939	0	0.26	-0.28	0.64	0.87	2	1.83	0	0.38	0.22	0.28	0.5	1.09	0	-1.87	-0.55	3.3
		GH18	FCW(chitin)	FGSG_03591	0	-0.13	0.44	0.29	2.2	0.89	0.86	0	0.24	0.14	0.14	0.19	1.35	0	0.05	0.17	-0.14
		GH18	FCW(chitin)	FGSG_03212	0	0.55	3.01	2.57	3.42	3.8	3.02	0	0.08	1.49	2.63	2.12	3.07	0	0.5	1.01	1.89
		GH2	CW(β-glycans)	FGSG_13861	0	-0.01	0.21	0.04	1.33	1.65	1.16	0	0.04	0.1	-0.18	0.05	0.61	0	0.04	0.12	0.17
		GH2	CW(β-glycans)	FGSG_12461	0	0.52	1.99	2.68	4.44	4.81	4.69	0	-0.05	0.07	0.51	1.91	2.78	0	-1.17	-0.74	0.79
		GH2	CW(β-glycans)	FGSG_03269	0	1.33	4.01	3.77	4.6	4.5	3.94	0	0.04	0.89	1.82	2.6	2.63	0	-1.59	-0.55	1
		GH2	CW(β-glycans)	FGSG_02441	0	-0.11	0.58	1.48	1.83	2.46	2.32	0	-0.2	0.27	0.59	1.16	2.99	0	-0.56	1.31	1.81
		GH2	CW(β-glycans)	FGSG_00096	0	0.64	3.95	3.82	5.26	5.58	5.08	0	0.09	0.61	2.04	3.06	3.81	0	-0.07	0.03	-0.24
		GH20	FCW(chitin)	FGSG_13883	0	0.34	0.48	0.12	1.1	0.76	0.59	0	-0.03	0.1	0.09	0.3	0.24	0	0.46	-0.32	-0.54
		GH20	FCW(chitin)	FGSG_01283	0	0.51	2.46	2.2	4.5	4.21	3.59	0	-0.01	0.05	1.18	2.54	3.87	0	-2.39	-2.11	1.38
		GH27	PCW (hemicellulose)	FGSG_11169	0	0.89	3.93	3.28	4.65	4.78	4.38	0	0.06	0.38	0.41	0.62	0.79	0	0.33	0.33	0.17
		GH27	PCW (hemicellulose)	FGSG_02059	0	0.57	3.25	2.17	4.24	3.12	2.65	0	0.06	0.98	2.11	1.73	2.14	0	0.13	0.02	-0.13
		GH29	PCW (hemicellulose)	FGSG_11254	0	0.67	2.6	1.89	3.74	3.92	3.43	0	-0.09	-0.01	1.34	1.72	2.6	0	0.21	0.25	0.06
		GH3	CW (β-glycans)	FGSG_08609	0	0.23	0.98	0.41	2.22	0.89	0.73	0	-0.09	-0.19	0.49	0.32	0.24	0	-0.18	0.04	0
		GH3	CW (β-glycans)	FGSG_07993	0	0.41	2.6	2.03	4.65	5.16	4.23	0	-0.3	-0.13	0.93	1.5	2.42	0	0.09	-0.12	-0.09
		GH3	CW (β-glycans)	FGSG_03858	0	0.66	2.43	2.9	4.09	3.81	3.38	0	-0.03	0.78	2.03	2.7	3.25	0	1.15	1.34	1.74
		GH3	CW (β-glycans)	FGSG_03570	0	0.18	3.36	3.21	5.46	3.51	3.43	0	0.31	0.86	2.26	2.92	3.16	0	0.08	0.14	0
		GH31	PG+ESR+PCW(hemicellulose)	FGSG_09226	0	0.12	1.07	0.96	2.42	2.96	2.55	0	0.04	0.31	0.58	1.47	2.39	0	-0.3	1.13	2.28
		GH31	PG+ESR+PCW(hemicellulose)	FGSG_05973	0	0.81	2.36	2.8	3.39	3.01	2.68	0	-0.3	0.26	1.53	1.86	2.34	0	2.11	3.27	2.03
		GH32	ESR (sucrose/inulin)	FGSG_11204	0	-0.01	0.02	0.24	2.92	1.33	1.24	0	-0.02	-0.34	-0.3	0.32	0.76	0	0.17	0.35	0.19
		GH32	ESR (sucrose/inulin)	FGSG_02339	0	0.72	3.98	4.6	6.31	6.25	5.66	0	0.23	0.9	3.09	4.59	4.97	0	4.71	2.1	4.19
		GH33		FGSG_01810	0	0.19	0.25	0.31	0.95	1.46	1.21	0	-0.19	-0.13	-0.18	-0.28	0.07	0	0.26	0.17	-0.15
		GH35	PCW (hemicellulose)	FGSG_03904	0	0.69	3.18	1.64	3.76	3.12	2.53	0	-0.01	1.13	1.69	1.59	1.62	0	0.39	-0.1	-0.25
		GH36	PCW (hemicellulose)	FGSG_01803	0	0.38	3.48	3.12	4.35	5.03	4.42	0	0.49	1.47	2.28	2.8	3.37	0	-1.27	-0.77	0.13
		GH37	ESR (trehalose)	FGSG_09895	0	0.36	2.29	3.02	3.87	4.55	4.19	0	0.13	1.14	2.28	2.71	4.02	0	-1.02	0.28	0.35
		GH4	ESR	FGSG_02906	0	0.1	0.6	1.09	2.49	2.25	2.01	0	-0.09	0.13	1.84	2.15	2.6	0	-2.62	1.56	0.67
		GH43	PCW (pectin+hemicellulose)	FGSG_13881	0	0.17	1.95	1.74	3.49	2.74	2.36	0	0.01	0.42	1.79	1.72	2.7	0	1.14	-0.78	-0.8
		GH43	PCW (pectin+hemicellulose)	FGSG_09821	0	1.13	2.62	1.81	2.47	2.52	1.89	0	0.24	0.9	0.56	0.42	1.14	0	-0.02	0.21	0.23
		GH43	PCW (pectin+hemicellulose)	FGSG_08946	0	0.43	2.17	2.08	4.16	3.66	3.35	0	0.16	0.62	2.1	2.16	2.43	0	-0.17	0.49	0.12
		GH43	PCW (pectin+hemicellulose)	FGSG_07695	0	-0.09	1.97	0.89	3.04	2.69	2.09	0	-0.27	0.07	0.61	0.92	0.68	0	0.27	0.27	0.01
		GH43	PCW (pectin+hemicellulose)	FGSG_07639	0	0.89	2.93	2.83	4.7	5.24	4.64	0	-0.26	0.09	1.55	2.07	3.45	0	0.16	0.12	0.03
		GH43	PCW (pectin+hemicellulose)	FGSG_07207	0	-0.18	-0.34	-0.09	-0.23	1.53	1.47	0	0.04	0.23	-0.1	-0.07	0.56	0	0.23	0.32	-0.18
		GH43	PCW (pectin+hemicellulose)	FGSG_05824	0	0.75	2.84	1.43	2.89	3.22	2.68	0	0.08	0.43	0.67	0.99	1.27	0	0.11	-0.04	-0.07
		GH43	PCW (pectin+hemicellulose)	FGSG_03003	0	0.66	3.39	2.04	3.9	3.36	2.84	0	-0.02	1.5	1.96	1.78	1.98	0	0.17	0.22	-0.08
		GH47	PG(N-/O-glycans)	FGSG_09931	0	0.12	0.56	1.16	2.05	1.91	1.57	0	-0.08	0.17	-0.11	0.62	1.49	0	-0.27	-0.3	-0.1
		GH47	PG(N-/O-glycans)	FGSG_00659	0	0.1	0.34	0.12	0.64	1.23	0.92	0	-0.15	0.02	0.06	0.06	-0.01	0	-0.58	-0.19	-0.21
		GH5	CW(β-glycans)	FGSG_11184	0	1.86	4.88	4.7	6	5.54	5.26	0	0.18	0.48	1.87	2.27	2.08	0	-0.11	0.06	-0.17
		GH5	CW(β-glycans)	FGSG_08265	0	0.36	0.42	0.25	1.68	2	1.47	0	0.16	0.03	-0.16	0.62	0.87	0	0.05	0.11	1.69
		GH5	CW(β-glycans)	FGSG_03918	0	-0.56	0.67	0.89	2.1	3.08	2.25	0	0.25	0.12	0.3	0.51	1.41	0	0.11	0.02	-0.13
		GH5	CW(β-glycans)	FGSG_01621	0	0.21	1.6	1.3	1.73	2.33	1.87	0	0.19	0.43	0.75	0.56	0.84	0	0.17	0.79	0.83
		GH51	PCW(hemicellulose)	FGSG_06463	0	0.73	1.98	1.06	2.41	2.8	2.15	0	0.25	0.39	0.76	0.49	0.75	0	0.05	-0.15	-0.52
		GH61	PCW (cellulose)	FGSG_04773	0	-0.24	0.15	0.28	0.37	1.04	0.8	0	-0.16	-0.01	0.1	-0.3	-0.05	0	0.16	0.04	-0.07
		GH72	FCW(β-1,3-glucan)	FGSG_09980	0	0.24	1.64	2.82	3.36	2.79	2.59	0	0.15	0.65	1.26	2.04	3.82	0	0.77	0.08	1.67
		GH78	PCW (pectin)	FGSG_07974	0	-0.32	1.09	0.9	1.86	1.34	1.09	0	0.1	0.74	0.96	0.88	0.95	0	0.55	0.7	0.2
		GH88	PCW (pectin)	FGSG_08829	0	-0.04	0.8	0.16	1.05	1.65	0.59	0	0.16	0.25	0.02	-0.12	0.02	0	-0.55	-0.26	1.35
		GH95		FGSG_11516	0	-0.06	0.66	0.17	1.52	1.62	0.99	0	-0.58	-0.08	-0.18	0.08	0.08	0	-0.09	-0.1	-0.53
		PL1	PCW (pectin)	FGSG_04430	0	-0.5	-0.57	-0.52	0.71	0.81	0.79	0	0.03	-0.07	-0.05	0.32	1.1	0	0.16	0.08	-0.14
		PL1	PCW (pectin)	FGSG_03483	0	0.4	2.09	2.32	3.02	2.57	2.26	0	-0.1	0.61	1.31	1.61	2.21	0	0.31	0.25	-0.1
	Cluster 4	CE5		FGSG_03304	0	0.5	0.51	1.07	-0.23	-0.63	-0.43	0	0.27	0.51	0.25	-0.5	-0.42	0	1.07	0.27	-0.3
		CE5		FGSG_02890	0	-0.02	0	-0.32	0.83	-0.27	-0.18	0	-0.04	0.02	-0.26	-0.45	-0.49	0	0.14	0.21	-0.35
		CE5		FGSG_02666	0	-0.29	-0.24	-0.3	-0.01	-0.2	-0.11	0	0.03	0.2	-0.13	-0.16	-0.14	0	1.41	0.31	-0.06
		CE9		FGSG_08396	0	-0.27	-0.12	-0.21	0.01	-0.43	-0.38	0	0.06	0.03	0.14	-0.28	-0.25	0	3.01	-1.79	-1.04
		GH115	PCW (hemicellulose)	FGSG_03528	0	0.08	-0.03	-0.09	0.61	-0.38	-0.37	0	-0.1	-0.3	-0.27	-0.12	-0.36	0	0.44	0.44	-0.05
		GH12	PCW(cellulose)	FGSG_07892	0	-0.45	-0.54	0.42	-0.33	-0.44	-0.61	0	-0.28	-0.22	-0.36	-0.37	-0.19	0	0.8	0.12	0.23
		GH17	FCW(β-1,3-glucan)	FGSG_05292	0	-0.7	-1	-0.75	-1.18	-0.73	-0.19	0	0.13	-0.08	-0.63	-0.43	0.35	0	4.31	1.99	-0.61
		GH18	FCW(chitin)	FGSG_04143	0	0.03	-0.13	-0.1	0.68	1.33	1.04	0	-0.23	-0.33	-0.56	-0.2	0.74	0	1.96	0.27	0.44
		GH2	CW(β-glycans)	FGSG_07593	0	0.02	-0.02	-0.09	0.47	-0.44	-0.22	0	-0.01	-0.35	-0.49	-0.1	-0.38	0	0.16	0.11	-0.08
		GH61	PCW (cellulose)	FGSG_06110	0	0.16	-0.08	-0.29	0.35	0.02	0.21	0	-0.09	-0.34	-0.33	-0.38	-0.18	0	0.65	-0.2	-0.15
		GH76	FCW (chitin)	FGSG_09751	0	-0.16	-0.45	-0.16	-0.25	-0.63	-0.27	0	-0.03	-0.22	-0.34	0.06	0.02	0	0.34	-0.75	-0.47
		GH78	PCW (pectin)	FGSG_04743	0	-0.07	-0.31	-0.31	-0.58	-0.56	-0.46	0	-0.23	-0.22	-0.26	-0.39	-0.6	0	0.77	-1.07	-1.08
	Cluster 5	CE1		FGSG_13152	0	-0.06	-0.18	-0.34	-0.04	0.57	0.62	0	-0.13	0.01	-0.02	0.12	0.15	0	3.94	3.21	2.8
		CE1		FGSG_04488	0	0.06	-0.45	-0.31	-0.53	-0.58	-0.74	0	-0.28	-0.35	0.01	-0.38	-0.38	0	0.07	3.55	5.79
		CE1		FGSG_04151	0	-0.19	-0.1	0.24	0.28	0.09	0.07	0	0.18	-0.05	0.4	0.11	0.14	0	3.01	1.55	1.77
		CE1		FGSG_03947	0	0.46	0.53	0.46	1	0.54	0.48	0	0.11	0.08	0.3	0.16	0	0	1.69	3.5	1.79
		CE1		FGSG_03743	0	0.25	-0.05	-0.19	-0.19	-0.2	-0.16	0	-0.15	-0.29	-0.03	-0.41	-0.75	0	0.84	3.98	3.01
		CE1		FGSG_03291	0	0.01	-0.52	-0.71	-0.9	-0.49	-0.11	0	-0.05	-0.34	-0.55	-0.34	-0.65	0	0.01	0.12	0.95
		CE10		FGSG_13800	0	0.13	-0.16	-0.32	-0.16	-0.06	-0.19	0	-0.15	-0.18	-0.32	-0.19	-0.43	0	0.16	0.97	0.41
		CE10		FGSG_13655	0	0.04	-0.13	0.03	0.27	-0.31	-0.35	0	-0.01	-0.1	-0.26	-0.2	-0.39	0	0.04	0.24	1.28
		CE10		FGSG_11386	0	-0.52	-0.69	-0.34	-0.95	-1.11	-0.9	0	0.14	-0.09	-0.09	-0.29	-0.79	0	6.07	5.17	2.93
		CE10		FGSG_10545	0	0.57	-0.28	-0.38	-0.46	-0.92	-0.84	0	0.47	0.01	-0.13	-0.1	-0.28	0	-0.03	0.27	2.41
		CE10		FGSG_08569	0	-0.01	-0.11	-0.22	-0.14	-0.42	-0.28	0	0.05	-0.08	-0.27	-0.22	-0.38	0	1.14	2	1.01
		CE10		FGSG_08559	0	-0.18	-0.2	-0.18	0.14	0.19	0	0	0.03	-0.1	0.02	-0.19	-0.01	0	0.2	1.1	0.13
		CE10		FGSG_07080	0	-0.08	0.03	0.38	0.79	-0.79	-0.45	0	0.08	0.07	0.12	0.08	0.07	0	1.45	2.72	2.85
		CE10		FGSG_05829	0	-0.38	-0.58	-0.74	-0.74	-1.12	-0.87	0	0.03	-0.04	-0.4	-0.54	-0.45	0	0.4	0.2	3.33
		CE10		FGSG_03738	0	0.21	-0.59	-0.5	-1.2	-1.04	-0.84	0	-0.29	-0.56	-0.9	-0.87	-1.59	0	0.04	0.08	6.12
		CE10		FGSG_03687	0	0.14	-0.34	-0.45	-0.83	-0.87	-0.92	0	-0.15	-0.15	-0.45	-0.64	-1	0	0.24	1.83	0.88
		CE10		FGSG_03081	0	-0.46	-0.73	-0.96	-0.54	1.7	1.13	0	-0.01	-0.08	-0.63	-0.47	-0.2	0	1.63	-0.01	2.2
		CE10		FGSG_00082	0	-0.09	-0.42	-0.39	-0.63	-0.63	-0.36	0	-0.17	-0.56	-0.62	-0.6	-0.7	0	0.19	0.9	1.18
		CE10		FGSG_00050	0	-0.21	-0.84	-0.83	-1.09	-0.89	-0.85	0	0.31	0.17	-0.26	-0.43	-0.61	0	0.35	0.69	2.41
		CE12		FGSG_07261	0	-0.11	0.13	0.27	0.46	0.16	0.08	0	-0.05	0.26	0.27	-0.03	0.05	0	1.65	3.12	1.69
		CE4		FGSG_03544	0	-0.39	-0.31	-0.05	0.03	0.68	0.31	0	-0.16	-0.29	-0.56	-0.56	-0.28	0	-0.66	0.59	3.3
		GH109		FGSG_08061	0	-0.03	-0.27	-0.39	-0.4	0.1	-0.03	0	0.27	0.05	-0.09	-0.14	-0.36	0	0.69	0.53	2.07
		GH12	PCW(cellulose)	FGSG_12530	0	-0.09	-0.27	-0.2	-0.29	0.07	0.32	0	0.15	0.32	-0.14	-0.18	-0.02	0	-0.23	-0.01	3.75
		GH128		FGSG_01828	0	-0.46	-0.84	-0.72	-0.82	-0.49	-0.64	0	-0.02	-0.09	-0.23	-0.33	-0.31	0	0.06	0.11	0.87
		GH13	FCW+ESR(α-glucans)	FGSG_03703	0	-0.18	-0.3	-0.44	-0.09	0.2	0.34	0	-0.2	-0.43	-0.5	-0.26	-0.16	0	0.19	0.29	0.29
		GH16	FCW(β-glycans)	FGSG_10621	0	-0.29	-0.57	0.38	-0.9	-0.86	-0.74	0	-0.11	-0.04	-0.35	-0.35	-0.55	0	0.04	1.86	2.96
		GH16	FCW(β-glycans)	FGSG_09289	0	0.34	-0.15	0.35	-0.11	-0.71	-0.55	0	-0.16	-0.43	-0.57	-0.38	-0.47	0	-0.96	0.44	0.59
		GH16	FCW(β-glycans)	FGSG_07785	0	-0.42	-0.74	-0.72	-1.09	-1.02	-0.84	0	-0.03	-0.5	-0.49	-0.77	-0.76	0	0.14	0.02	1.4
		GH16	FCW(β-glycans)	FGSG_06873	0	-0.29	-0.48	-0.47	-0.78	-1.18	-0.85	0	-0.11	-0.03	-0.36	-0.32	-0.33	0	0.48	2.33	1.9
		GH16	FCW(β-glycans)	FGSG_06119	0	-0.17	-0.59	-0.5	-0.82	-0.59	-0.65	0	-0.01	-0.2	-0.44	-0.57	-0.46	0	2.11	3.98	3.53
		GH16	FCW(β-glycans)	FGSG_02651	0	-0.29	-0.6	-0.49	0.28	-0.97	-0.75	0	-0.17	-0.11	-0.33	-0.27	-0.54	0	0.48	0.88	0.47
		GH18	FCW(chitin)	FGSG_07569	0	0.73	-0.12	-0.62	-1.38	-1.2	-0.94	0	0.32	0	-0.22	-0.62	-1.21	0	2.61	5.29	4.84
		GH18	FCW(chitin)	FGSG_05969	0	-0.34	-0.45	-0.43	-0.33	-0.34	-0.08	0	-0.03	-0.19	-0.25	-0.31	-0.27	0	0.97	2.11	1.11
		GH28	PCW (pectin)	FGSG_03194	0	0.35	0.11	0.01	-0.21	-0.54	-0.64	0	0.22	0.4	2.19	1.52	0.59	0	0.51	2.51	2.66
		GH43	PCW (pectin+hemicellulose)	FGSG_13189	0	-0.08	0.18	-0.47	0.6	0.06	-0.22	0	-0.23	0.16	-0.21	-0.05	-0.55	0	0.32	0.54	0.11
		GH45	PCW (cellulose)	FGSG_02658	0	0.32	0.06	0.44	1.4	0.15	-0.28	0	0.53	0.36	0.73	1.33	0.75	0	0.26	4.3	7.8
		GH5	CW(β-glycans)	FGSG_11777	0	-0.39	-0.64	-0.56	-0.75	-1	-0.79	0	-0.12	-0.35	-0.42	-0.27	-0.46	0	-0.44	0.78	0.89
		GH5	CW(β-glycans)	FGSG_08623	0	-0.21	-0.38	-0.75	-0.54	-0.84	-0.85	0	-0.5	-0.64	-0.79	-0.72	-1.04	0	1.63	2.87	1.47
		GH5	CW(β-glycans)	FGSG_02690	0	0.05	0.08	0.47	0.49	-0.05	-0.25	0	-0.02	0.24	0.39	0.31	0.38	0	0.31	2.32	2.02
		GH61	PCW (cellulose)	FGSG_06087	0	0	-0.37	-0.61	-1.24	-0.66	-0.56	0	0.37	0.21	-0.46	-0.52	-1.2	0	-0.44	-0.34	3.21
		GH76	FCW (chitin)	FGSG_00294	0	-0.37	-0.22	0.06	0.14	0.47	0.13	0	-0.16	-0.02	-0.04	-0.07	-0.14	0	1.59	1.26	1.96
	Cluster 6	CE1		FGSG_02987	0	-0.33	-0.88	-0.96	-1.2	-1.38	-1.08	0	0.02	0.11	-0.01	-0.17	-0.39	0	-0.18	-0.3	-0.7
		CE10		FGSG_12397	0	0.01	-0.28	-0.23	-0.04	-0.05	-0.01	0	0.41	0.05	0.1	0.17	0.55	0	-0.2	-0.05	0.14
		CE10		FGSG_09670	0	-0.29	-0.5	-0.67	-0.58	-1.07	-0.67	0	-0.03	-0.03	-0.04	-0.05	-0.07	0	0.11	0.6	0.06
		CE10		FGSG_09112	0	-0.33	-0.63	-0.65	-0.82	-1.04	-1	0	-0.24	-0.1	-0.18	0.05	0.89	0	-0.45	-0.26	-0.31
		CE10		FGSG_03342	0	-0.25	-0.37	-0.71	-0.47	-0.97	-0.85	0	-0.12	-0.11	0.19	-0.21	-0.48	0	0.04	0	0.08
		CE10		FGSG_01975	0	-0.27	-0.7	-0.64	-0.8	-0.67	-0.51	0	0.13	-0.11	-0.21	-0.27	-0.03	0	-1.62	0.21	-0.19
		CE16		FGSG_03612	0	-0.2	-0.02	-0.34	0.69	-0.4	-0.25	0	0.14	0.27	0.24	0.25	0.01	0	0.07	0.22	0.16
		CE4		FGSG_10992	0	-0.06	0.14	0.01	0.99	0.1	-0.59	0	-0.19	0	0.84	0.1	-0.24	0	0.59	0.26	0.13
		CE5		FGSG_02342	0	0.77	0.94	0.58	0.15	-0.87	-0.78	0	-0.11	0.28	1.04	0.17	0.15	0	0.34	0.41	-0.03
		GH12	PCW(cellulose)	FGSG_05851	0	0.14	0.46	0.05	0.47	-0.31	-0.44	0	0.24	0.09	0.44	0.36	-0.16	0	-0.04	1.61	0.27
		GH16	FCW(β-glycans)	FGSG_07772	0	-0.37	-0.44	-0.1	1.27	-0.68	-0.66	0	-0.05	-0.06	-0.16	0.18	-0.26	0	0.12	0.13	0.05
		GH18	FCW(chitin)	FGSG_06429	0	-0.1	-0.54	-0.54	-0.79	-0.77	-0.53	0	0.23	0.04	0.34	0.6	0.03	0	0.41	0.3	-0.04
		GH18	FCW(chitin)	FGSG_02354	0	-0.46	0.69	0.14	-0.12	-0.57	-0.99	0	0.16	0.71	0.79	0.15	-0.49	0	0.25	-0.14	-0.75
		GH2	CW(β-glycans)	FGSG_07689	0	0.17	0.02	-0.32	-0.2	-0.52	-0.45	0	-0.02	0.06	0.09	-0.02	-0.21	0	-0.22	0.13	0.21
		GH28	PCW (pectin)	FGSG_03384	0	-0.04	0.34	-0.37	0.11	-0.59	-0.33	0	-0.14	0.29	0.46	0.16	0.05	0	0.19	0.25	0.23
		GH43	PCW (pectin+hemicellulose)	FGSG_03049	0	-0.25	0.54	-0.48	0.36	-0.78	-0.62	0	-0.11	0.09	0.13	-0.09	-0.28	0	-0.05	0.09	-0.13
		GH47	PG(N-/O-glycans)	FGSG_12814	0	-0.08	-0.25	-0.35	-0.19	-0.65	-0.46	0	0.3	0.06	0.28	0.21	0.2	0	0.5	0.79	-0.49
		GH54	PCW (hemicellulose)	FGSG_03813	0	0.58	0.86	-0.28	0.4	-0.8	-0.73	0	0.66	2.03	2.13	0.4	0.01	0	1.49	0.3	0.39
		GH55	FCW(β-1,3-glucan)	FGSG_09445	0	-0.16	-0.48	-0.59	-0.77	-0.67	-0.56	0	0.31	0.04	-0.11	-0.1	-0.2	0	-0.5	-0.49	-0.6
		GH61	PCW (cellulose)	FGSG_12160	0	-0.07	-0.42	-0.36	1.33	-1.29	-1.27	0	0.03	-0.23	-0.08	0.06	-0.63	0	1.12	0.25	-0.04
		GH61	PCW (cellulose)	FGSG_11488	0	-0.06	0.1	0.31	0.88	-0.76	-0.72	0	0.22	0.09	0.42	0.35	0.12	0	0.49	0.34	0.06
		GH61	PCW (cellulose)	FGSG_06208	0	0.05	-0.3	-0.32	0.41	-0.64	-0.38	0	0.19	0.21	-0.27	-0.19	-0.42	0	0.01	-0.15	-0.3
		PL1	PCW (pectin)	FGSG_01607	0	-0.33	-0.13	-0.34	0.3	-1	-0.7	0	0.01	-0.15	0.04	0.01	-0.18	0	0.44	0.54	0.02
		PL3	PCW (pectin)	FGSG_02977	0	-0.54	-0.35	-0.67	-0.55	-1.34	-1.18	0	-0.08	0.15	-0.14	-0.17	-0.29	0	0.26	0.44	-0.02
		PL9	PCW (pectin)	FGSG_03131	0	-0.16	0.08	-0.27	0.34	-0.39	-0.36	0	0.41	0.06	0.14	0.46	0.17	0	-0.01	0	-0.16
	Cluster 7	CE1		FGSG_01659	0	-0.18	-0.04	0.52	0.91	0.34	0.08	0	0.03	0.61	1.5	0.71	0.57	0	-3.61	-2.84	-3.15
		CE10		FGSG_11604	0	-0.07	-0.29	-0.41	-0.25	-0.24	-0.43	0	-0.04	-0.33	-0.34	-0.3	-0.8	0	-4.68	-5.11	-4.62
		CE10		FGSG_11555	0	-0.08	0.28	-0.19	0.4	-0.36	-0.27	0	-0.15	0.29	0.46	0.2	-0.37	0	-4.09	-3.94	-3.79
		CE10		FGSG_09396	0	-0.26	-0.34	-0.46	-0.34	-0.03	-0.22	0	0.23	0.01	0	-0.31	-0.14	0	-1.53	-0.67	0.42
		CE10		FGSG_09264	0	-0.12	-0.21	-0.12	-0.39	-0.87	-0.62	0	-0.09	-0.4	-0.47	-0.55	-0.64	0	-2.96	-3.23	-3.56
		CE10		FGSG_06437	0	0.04	-0.12	-0.14	-0.17	-0.13	-0.03	0	0.11	0.07	0.07	-0.1	-0.07	0	-1.66	-1.21	-1.17
		CE10		FGSG_03785	0	-0.36	-0.33	-0.58	-0.37	-0.61	-0.38	0	0.41	-0.21	-0.22	-0.28	-0.33	0	-1.13	-1.02	-1.33
		CE12		FGSG_04677	0	0	-0.53	-0.94	-1.03	-1.3	-1	0	-0.05	-0.23	-0.45	-0.32	-0.1	0	-2.36	-1.85	-2.42
		CE16		FGSG_09358	0	-0.04	-0.11	-0.28	-0.28	-0.45	-0.32	0	-0.1	-0.3	-0.16	-0.35	-0.45	0	-4.43	-4.51	-3.96
		CE16		FGSG_02958	0	-0.49	-0.79	-0.86	-1.06	-0.88	-0.96	0	-0.03	0.08	-0.26	-0.4	-0.56	0	-2.69	-2.67	-2.79
		GH1	CW(β-glycans)	FGSG_07351	0	0.32	-0.02	-0.16	-0.05	0.24	0.09	0	0.06	-0.01	0.02	-0.25	-0.44	0	-0.24	-0.26	-0.63
		GH109		FGSG_08414	0	-0.15	-0.38	-0.6	-0.75	-0.53	-0.54	0	-0.08	-0.14	-0.26	-0.6	-0.66	0	-1.53	-1.62	-1.71
		GH109		FGSG_03293	0	-0.31	-0.47	-0.61	-0.78	-0.78	-0.73	0	-0.26	-0.39	-0.4	-0.49	-0.69	0	-1.32	-1.26	-1.14
		GH114		FGSG_11191	0	0.04	-0.16	-0.17	0.17	0.17	0.05	0	0.1	-0.08	-0.11	-0.04	-0.3	0	-4.83	-4.25	-5.52
		GH114		FGSG_09885	0	-0.49	-0.54	-0.53	-0.32	0.11	0.17	0	0.13	-0.41	-0.38	-0.42	-0.17	0	-3.39	-2.31	-2.23
		GH125	PG(N-glycans)	FGSG_08423	0	-0.04	-0.24	-0.06	-0.02	-0.26	-0.23	0	-0.08	-0.18	-0.17	-0.11	0.06	0	-0.24	-0.54	-0.69
		GH128		FGSG_04244	0	-0.47	-0.66	-0.74	-0.81	-0.75	-0.6	0	-0.2	-0.22	-0.59	-0.62	-0.85	0	-2.75	-8.47	-8.81
		GH15	ESR (α-glucans)	FGSG_11326	0	1.69	3.46	2.55	2.85	0.54	0.77	0	0.16	0.99	0.74	0.66	0.44	0	-5.64	-5.66	-4.93
		GH15	ESR (α-glucans)	FGSG_06278	0	0.32	1.89	1.39	1.99	0.01	0.18	0	-0.01	0.23	0.83	0.51	0.53	0	-8.17	-8	-7.95
		GH15	ESR (α-glucans)	FGSG_01108	0	0.13	-0.03	-0.27	-0.43	0.5	0.2	0	-0.27	-0.45	-0.47	-0.46	-0.5	0	-3.56	-2.55	-1.74
		GH16	FCW(β-glycans)	FGSG_08534	0	0	-0.41	-0.46	-0.69	-0.57	-0.6	0	-0.03	-0.38	-0.39	-0.63	-0.98	0	-1.37	-7.05	-7.25
		GH16	FCW(β-glycans)	FGSG_06888	0	-0.62	-0.78	-0.68	-0.5	-0.6	-0.71	0	0.35	0.14	-0.19	-0.44	-0.5	0	0.28	-3.74	-4.24
		GH16	FCW(β-glycans)	FGSG_04014	0	-0.28	-0.52	-0.68	-1.18	-1.07	-0.95	0	-0.12	-0.1	-0.51	-0.56	-1	0	-5.35	-5.3	-5.63
		GH16	FCW(β-glycans)	FGSG_03788	0	0.35	-0.37	-0.57	-1.06	-0.91	-0.93	0	-0.11	-0.11	-0.47	-0.66	-1.06	0	-4.67	-3.37	-4.26
		GH16	FCW(β-glycans)	FGSG_00897	0	-0.09	-0.48	-0.7	-0.76	-0.85	-0.41	0	-0.19	-0.15	-0.48	-0.76	-0.78	0	-0.6	-1.53	-1.21
		GH17	FCW(β-1,3-glucan)	FGSG_07944	0	-0.54	-1.13	-1.2	-1.42	-1.08	-1.33	0	-0.1	-0.29	-0.44	-0.4	-0.9	0	-2.52	-2.08	-1.52
		GH17	FCW(β-1,3-glucan)	FGSG_02807	0	0.22	-0.28	0.01	-0.32	-0.53	-0.49	0	-0.01	-0.12	-0.23	-0.3	-0.17	0	-1.2	-1.49	-1.32
		GH18	FCW(chitin)	FGSG_11903	0	-0.18	-0.53	-0.73	-0.77	-0.5	-0.32	0	0.08	-0.06	-0.5	-0.46	-0.88	0	-0.36	-6.66	-8.24
		GH18	FCW(chitin)	FGSG_07492	0	0.09	-0.23	-0.36	-0.23	-0.48	-0.32	0	-0.13	-0.35	-0.54	-0.57	-0.49	0	-1.22	-1.14	-1.66
		GH18	FCW(chitin)	FGSG_00952	0	-0.22	-0.27	-0.31	-0.49	-0.55	-0.65	0	-0.37	-0.48	-0.41	-0.61	-0.76	0	-0.61	-0.63	-0.81
		GH20	FCW(chitin)	FGSG_00533	0	-0.17	0.01	-0.16	-0.2	-0.2	-0.27	0	-0.1	-0.14	-0.18	-0.35	-0.62	0	-1.6	-1.63	-0.72
		GH3	CW (β-glycans)	FGSG_09159	0	0.3	0.47	-0.3	1.18	-0.14	-0.53	0	-0.37	-0.24	-0.28	-0.03	-0.08	0	-0.83	-0.85	-1.21
		GH3	CW (β-glycans)	FGSG_04953	0	-0.42	0.53	-0.13	1.35	0.13	-0.21	0	0.05	-0.11	0.7	0.44	0.5	0	-4.02	-5.5	-6.61
		GH3	CW (β-glycans)	FGSG_04913	0	-0.56	-0.48	-0.63	0.19	-0.97	-0.85	0	-0.16	-0.47	-0.04	-0.13	-0.63	0	-2.4	-2.46	-2.55
		GH3	CW (β-glycans)	FGSG_03410	0	0.09	0.17	0.02	1	0.17	0.13	0	0.16	-0.09	0.29	0.6	0.09	0	-1.74	-1.44	-1.6
		GH3	CW (β-glycans)	FGSG_03387	0	-0.14	-0.59	-0.88	-0.83	-0.96	-1.02	0	-0.17	-0.35	-0.44	-0.6	-0.8	0	-0.53	-2.68	-3
		GH32	ESR (sucrose/inulin)	FGSG_02067	0	0	-0.36	0.36	0.17	-0.98	-0.76	0	0.03	0.12	0.27	0.4	-0.05	0	-2.75	-3.57	-3.47
		GH47	PG(N-/O-glycans)	FGSG_01892	0	0.1	0.28	0.33	0.62	-0.02	-0.22	0	0.41	0.08	0.1	0.34	0.37	0	-1.58	-0.73	-1.05
		GH47	PG(N-/O-glycans)	FGSG_00721	0	0.18	-0.19	0.13	0.08	0.06	-0.09	0	0.11	-0.15	-0.25	-0.42	0.13	0	-0.43	-0.32	-0.72
		GH61	PCW (cellulose)	FGSG_13245	0	-0.06	-0.6	-0.77	-1.06	-0.8	-0.58	0	-0.02	-0.55	-0.81	-0.61	-0.97	0	-6.25	-6.3	-6.48
		GH72	FCW(β-1,3-glucan)	FGSG_06037	0	-0.38	-0.39	-0.56	-0.17	-0.14	-0.49	0	0.02	-0.41	0.19	0.1	-0.2	0	-0.62	-0.81	-1.33
		GH76	FCW (chitin)	FGSG_13345	0	-0.14	-0.45	-0.54	-0.3	-0.26	-0.12	0	0.05	-0.18	-0.41	-0.4	-0.61	0	-3.8	-3.87	-2.3
		GH78	PCW (pectin)	FGSG_09073	0	-0.09	-0.14	-0.22	-0.06	0.05	-0.11	0	0.04	-0.24	-0.32	-0.37	-0.51	0	-0.12	-0.19	-0.38
		GH95		FGSG_04734	0	-0.01	-0.38	-0.6	-0.41	0.16	0.15	0	-0.05	-0.04	-0.37	-0.43	-0.51	0	-2.12	-1.13	-1.77
		PL1	PCW (pectin)	FGSG_13834	0	0.12	0.05	-0.07	-0.02	0.12	0.1	0	-0.09	-0.05	-0.15	-0.18	-0.12	0	-0.22	-0.1	-0.3
		PL4	PCW (pectin)	FGSG_00989	0	0.07	0.05	-0.5	0.13	-0.97	-0.98	0	0.14	0.16	0.1	0.11	-0.42	0	0.29	0.2	0.18
		PL4	PCW (pectin)	FGSG_06117	0	-0.04	0.16	-0.42	0.08	-0.13	-0.58	0	-0.07	0.38	0.7	0.04	-0.22	0	-1.01	-0.55	-0.41
	Cluster 8	CE1		FGSG_06681	0	0.36	1.06	2.13	2.32	1.94	2.17	0	-0.09	0.7	1.69	1.82	2.32	0	2.9	4.72	2.82
		CE1		FGSG_05040	0	0.64	1.08	0.67	1.42	0.83	0.62	0	0.55	0.3	0.73	0.74	0.24	0	-1.87	2.02	1.3
		CE1		FGSG_02428	0	-0.01	-0.1	0.02	0.35	0.14	0.29	0	-0.52	-0.49	-0.45	-0.2	0.14	0	0.4	1.08	0.51
		CE10		FGSG_13956	0	0.12	0.16	0.07	0.68	0	0.09	0	0.39	0.57	0.86	0.91	1.28	0	0.49	1.34	0.62
		CE10		FGSG_12489	0	-0.16	-0.11	-0.07	0.26	-0.13	-0.1	0	-0.02	-0.12	-0.05	0.08	0.01	0	0.16	0.27	0.16
		CE10		FGSG_11824	0	-0.69	-0.1	-0.3	1.23	0.71	0.76	0	0	-0.13	0.07	0.34	0.45	0	0.14	1.21	1.33
		CE10		FGSG_09099	0	0.16	0.19	0.55	0.88	0.65	0.3	0	-0.04	-0.15	0.32	0.33	0.19	0	0.19	0.2	2.66
		CE10		FGSG_02944	0	-0.3	-0.06	-0.07	0.65	0.5	0.19	0	-0.09	-0.18	0.12	0.32	0.34	0	0.61	0.93	0.83
		CE2		FGSG_11112	0	0.21	0.39	0.29	1.7	0.19	0.07	0	0.23	0.28	0.68	1.02	0.48	0	-0.33	1.15	4.16
		CE5		FGSG_04077	0	0.16	1.3	0.99	2.45	1.47	1.36	0	0.33	0.76	1.18	1.63	1.65	0	0.14	0.73	4.54
		GH10	PCW (hemicellulose)	FGSG_10411	0	-0.12	0.3	0.11	1.14	-0.02	0.13	0	-0.51	-0.34	-0.18	0.18	0.16	0	0.41	0.36	0.47
		GH109		FGSG_11142	0	0.33	0.48	0.56	1.72	0.72	0.74	0	0.02	0.19	0.63	0.87	0.82	0	-0.3	4	3.49
		GH109		FGSG_05130	0	-0.01	0.76	0.3	1.07	-0.21	-0.2	0	0.76	0.84	1.11	1.2	0.92	0	0.96	2.09	1.17
		GH109		FGSG_00320	0	0.68	0.98	1.1	1.82	2.54	1.95	0	0.35	0.14	0.38	0.91	1.6	0	0.09	3.82	2.65
		GH16	FCW(β-glycans)	FGSG_03017	0	1.49	2.66	3.05	3.38	3.3	3.01	0	-0.14	0.52	1.71	1.74	2.8	0	5.27	5.61	7.06
		GH16	FCW(β-glycans)	FGSG_00173	0	-0.25	0.87	0.86	1.73	0.48	0.55	0	0.25	0.94	2.11	2.19	2.72	0	2.66	2.67	2.17
		GH17	FCW(β-1,3-glucan)	FGSG_03529	0	1.05	2.29	3.25	2.9	2.33	2.07	0	0.07	0.44	2.43	2.5	2.07	0	1.8	3.85	4.71
		GH31	PG+ESR+PCW(hemicellulose)	FGSG_08610	0	0.36	0.81	0.49	1.4	0.76	0.61	0	0.25	0.41	0.8	0.97	0.55	0	-0.73	0.51	1.67
		GH31	PG+ESR+PCW(hemicellulose)	FGSG_06486	0	0.46	0.5	0.84	1.53	0.3	0.08	0	0.28	0.3	1.06	0.74	0.74	0	0.24	1.06	2.37
		GH32	ESR (sucrose/inulin)	FGSG_08415	0	-0.05	0.56	0.46	1.47	2.42	1.58	0	-0.1	-0.2	0.65	0.78	1.06	0	0.77	2.87	4.25
		GH32	ESR (sucrose/inulin)	FGSG_03288	0	-0.32	0.49	0.56	2.26	1.78	1.5	0	0.23	-0.27	0.94	1.7	1.79	0	5.51	4.67	4.89
		GH47	PG(N-/O-glycans)	FGSG_00612	0	0.2	0.46	0.88	1.49	0.85	1.02	0	0.07	0.04	0.96	0.67	1.06	0	1.7	1.1	0.72
		GH5	CW(β-glycans)	FGSG_01596	0	-0.59	0.17	-0.18	0.66	0.17	0.18	0	-0.06	-0.14	1.71	2.98	2.68	0	0.35	0.74	2.87
		GH63	PG(N-glycans)	FGSG_05218	0	-0.29	0.01	0.31	0.8	0.81	0.79	0	-0.3	-0.08	0.36	0.68	1.07	0	0.75	1.95	1.47
		GH75	FCW (chitin)	FGSG_04230	0	-0.3	-0.05	0.23	0.92	-0.65	-0.78	0	0.13	0.43	0.62	0.82	0.47	0	-0.09	1.3	2.5
		GH76	FCW (chitin)	FGSG_07016	0	0.57	0.38	0.84	0.19	0.5	0.46	0	0.04	-0.05	0.07	0.03	0.54	0	-0.74	2.01	2.43
		GH81	FCW (β-1,3-glucan)	FGSG_08757	0	-0.16	-0.05	0.04	1.54	0.34	0.48	0	-0.37	-0.22	-0.51	-0.28	0.23	0	0.37	2.93	1.65
	Cluster 9	CE1		FGSG_13984	0	-0.12	-0.2	-0.26	-0.47	-0.38	-0.3	0	-0.16	-0.22	-0.43	-0.43	-0.34	0	-0.02	0.23	-0.03
		CE1		FGSG_07358	0	-0.57	-0.65	-0.81	-0.8	-0.87	-0.69	0	-0.07	-0.45	-0.63	-0.67	-0.71	0	-0.94	-0.85	-0.04
		CE1		FGSG_04818	0	-0.03	-0.33	-0.32	-0.32	-0.5	-0.5	0	-0.27	-0.52	-0.47	-0.46	-0.55	0	-0.11	-0.09	-0.14
		CE1		FGSG_04620	0	-0.2	-0.47	-0.58	-0.96	-0.84	-0.77	0	0.02	-0.19	-0.53	-0.48	-0.9	0	0.38	0.14	-0.03
		CE1		FGSG_03925	0	-0.26	-0.37	-0.72	-0.85	-1.12	-0.83	0	-0.31	-0.45	-0.88	-0.87	-1.01	0	-0.09	-0.16	-0.33
		CE1		FGSG_03901	0	-0.42	-0.53	-0.75	-1.13	-1.08	-0.99	0	-0.03	-0.13	-0.4	-0.59	-1.29	0	0	-0.08	-0.28
		CE1		FGSG_03101	0	-0.2	-0.36	-0.47	-0.57	-0.42	-0.14	0	-0.29	-0.25	-0.49	-0.78	-0.73	0	-0.21	-0.23	0.45
		CE10		FGSG_13166	0	-0.25	-0.65	-0.73	-0.83	-0.8	-0.71	0	-0.18	-0.1	-0.46	-0.54	-0.66	0	0.02	0.27	0.49
		CE10		FGSG_12596	0	0.25	0	-0.12	-0.28	-0.38	-0.18	0	-0.17	-0.27	-0.31	-0.5	-0.62	0	-0.38	-0.11	0.03
		CE10		FGSG_09256	0	-0.64	-0.83	-0.94	-1.3	-1.27	-1.16	0	0.3	0.04	-0.48	-0.46	-0.87	0	0.15	0.24	0.04
		CE10		FGSG_09181	0	-0.1	-0.52	-0.63	-0.72	-0.4	-0.71	0	-0.29	-0.33	-0.46	-0.78	-0.89	0	0.18	0.13	0.04
		CE10		FGSG_08098	0	-0.05	-0.21	-0.27	-0.46	-0.26	-0.24	0	-0.08	-0.28	-0.48	-0.49	-0.57	0	-0.04	-0.07	-0.19
		CE10		FGSG_05935	0	-0.07	-0.38	-0.46	-0.71	-0.57	-0.53	0	0.03	-0.22	-0.47	-0.44	-0.65	0	0.5	0.06	-0.21
		CE10		FGSG_05496	0	-0.26	-0.49	-0.49	-0.74	-0.47	-0.43	0	0.11	-0.32	-0.71	-0.77	-0.86	0	-0.97	-0.17	-0.11
		CE10		FGSG_03989	0	0.08	-0.27	-0.47	-0.75	-0.73	-0.61	0	-0.1	-0.18	-0.25	-0.4	-0.83	0	1.11	0.99	0.28
		CE10		FGSG_03583	0	0.26	-0.2	-0.66	-0.91	-0.97	-0.87	0	-0.12	-0.11	-0.75	-0.52	-0.97	0	0.23	0.04	-0.03
		CE10		FGSG_03455	0	-0.12	-0.27	-0.59	-0.29	-0.73	-0.46	0	0.17	0.01	-0.15	-0.47	-1.02	0	0.43	1.12	0.25
		CE10		FGSG_03095	0	-0.64	-1	-0.95	-1.01	-0.98	-1.11	0	0.65	0.18	-0.33	-0.33	-0.95	0	0.61	0.48	-0.16
		CE10		FGSG_03012	0	0.26	-0.41	-0.75	-1.51	-1.09	-1.11	0	0.1	-0.25	-0.86	-0.89	-1.61	0	0.78	0.81	0.24
		CE10		FGSG_02997	0	-0.32	-0.83	-0.94	-1.05	-1.27	-0.95	0	-0.23	-0.59	-0.63	-0.66	-1.08	0	0.11	0.36	0.54
		CE10		FGSG_02459	0	-0.29	-0.72	-0.91	-1.25	-1.18	-0.72	0	-0.1	-0.42	-0.5	-0.62	-0.75	0	-0.12	-0.7	-0.82
		CE10		FGSG_02218	0	-0.38	-0.82	-1.05	-1.31	-1.26	-0.88	0	0.62	-0.11	-0.59	-0.6	-1.06	0	0.63	0.32	0.12
		CE10		FGSG_01711	0	-0.16	-0.33	-0.56	-0.57	-0.51	-0.67	0	-0.09	0.07	-0.22	-0.29	-0.3	0	0.11	-0.02	-0.09
		CE10		FGSG_01571	0	-0.07	-0.66	-0.61	-1.06	-1.11	-0.96	0	0.04	0.06	-0.1	-0.08	-0.05	0	0.15	0.21	0.2
		CE10		FGSG_00077	0	-0.16	-0.37	-0.58	-0.76	-0.78	-0.71	0	-0.19	-0.36	-0.4	-0.62	-0.89	0	0.16	0.3	0.1
		CE16		FGSG_13225	0	0.09	-0.16	-0.25	0.05	-0.21	-0.4	0	-0.06	-0.23	0	-0.22	-0.76	0	0.35	0.09	-0.06
		CE3		FGSG_13219	0	-0.08	-0.21	-0.23	-0.19	-0.1	-0.09	0	0	-0.03	-0.05	-0.12	-0.1	0	0.01	-0.02	-0.06
		CE3		FGSG_11578	0	0.07	-0.64	-0.49	-0.69	-1.2	-0.95	0	0.16	-0.42	-0.39	-0.7	-0.87	0	0.54	0.27	0.47
		CE3		FGSG_06238	0	-0.27	-0.17	-0.22	-0.29	-0.72	-0.45	0	0.26	-0.13	-0.25	-0.26	-0.32	0	0	0.1	-0.1
		CE3		FGSG_01223	0	-0.28	-0.47	-0.54	-0.73	-0.59	-0.77	0	1.08	0.64	0.09	0.37	-0.89	0	0.29	0.22	0.3
		CE4		FGSG_07503	0	-0.31	-1.26	-1.14	-2.17	-1.86	-0.74	0	-0.09	-0.44	-0.5	-0.88	-1.47	0	0.13	0.34	0.14
		CE4		FGSG_04146	0	-0.25	-0.49	-0.53	-0.9	-0.77	-0.57	0	0.31	0.17	-0.33	-0.44	-0.75	0	0.29	0.18	-0.22
		CE5		FGSG_00784	0	-0.06	-0.72	-0.84	-1.31	-1.06	-1.29	0	0.52	0.11	-0.33	-0.42	-0.86	0	0.03	0.01	-0.21
		CE5		FGSG_00783	0	0.01	-0.62	-0.77	-1.44	-1.58	-1.43	0	0.41	-0.01	-0.18	-0.55	-1.12	0	0.78	0.48	0.09
		CE7		FGSG_05807	0	-0.05	-0.2	-0.39	-0.58	-0.54	-0.54	0	-0.17	-0.26	-0.46	-0.52	-0.75	0	0.32	0.29	0.12
		CE8		FGSG_07533	0	-0.22	-0.23	-0.28	-0.41	-0.27	-0.2	0	0.04	-0.08	-0.08	-0.19	-0.3	0	0.13	0.04	0.07
		GH10	PCW (hemicellulose)	FGSG_04856	0	-0.12	-0.62	-0.75	-1.07	-1.19	-0.8	0	-0.51	-0.41	-0.72	-0.84	-1.08	0	0.34	0.14	-0.01
		GH106		FGSG_13859	0	-0.08	-0.84	-0.87	-1.33	-1.3	-1.27	0	0.3	0.02	-0.18	-0.24	-0.84	0	0.42	0.28	-0.11
		GH109		FGSG_04702	0	-0.06	-0.38	-0.63	-0.85	-0.74	-0.7	0	-0.12	-0.13	-0.39	-0.41	-0.67	0	-0.44	-0.26	-0.31
		GH109		FGSG_03001	0	-0.55	-0.82	-0.97	-1.21	-1.1	-1.12	0	-0.38	-0.41	-0.74	-0.9	-1.03	0	-0.29	-0.17	-0.39
		GH121		FGSG_07698	0	-0.83	-1.13	-1.43	-1.91	-1.88	-1.61	0	0.23	-0.04	-0.34	-0.52	-1.07	0	2.99	0.42	0.29
		GH127	PCW (hemicellulose)	FGSG_02836	0	0.12	-0.38	-0.56	-0.63	-0.92	-0.84	0	0.04	-0.52	-0.41	-0.59	-0.96	0	0.6	0.54	0.22
		GH128	PCW (pectin)	FGSG_13876	0	-0.25	-0.88	-0.73	-1.15	-1.17	-0.58	0	0.03	0.08	-0.55	-0.57	-0.83	0	0.36	0.01	-0.14
		GH13	FCW+ESR(α-glucans)	FGSG_13805	0	-0.09	-0.47	-0.5	-0.64	-0.6	-0.48	0	-0.31	-0.32	-0.53	-0.44	-0.66	0	0.15	0.23	0.04
		GH13	FCW+ESR(α-glucans)	FGSG_03890	0	-0.07	-0.18	-0.26	-0.25	-0.17	-0.2	0	-0.07	-0.11	-0.12	-0.25	-0.29	0	0.31	0.17	0.03
		GH16	FCW(β-glycans)	FGSG_09755	0	-0.3	-0.4	-0.47	-0.56	-0.57	-0.54	0	0.14	-0.2	-0.28	-0.41	-0.55	0	-0.08	-0.09	-0.34
		GH16	FCW(β-glycans)	FGSG_06663	0	0.14	-0.2	-0.25	-0.42	-0.45	-0.43	0	0.02	-0.06	-0.25	-0.34	-0.79	0	0.57	0.6	0.71
		GH16	FCW(β-glycans)	FGSG_05400	0	-0.09	-0.6	-0.7	-0.83	-0.76	-0.7	0	-0.16	-0.38	-0.35	-0.57	-0.75	0	0.02	-0.1	-0.34
		GH16	FCW(β-glycans)	FGSG_03827	0	-0.3	-0.57	-0.73	-1.06	-1.29	-1.14	0	-0.36	-0.83	-0.86	-0.87	-1.48	0	0.05	0.71	0.8
		GH18	FCW(chitin)	FGSG_13854	0	-0.31	-0.47	-0.78	-0.94	-0.81	-0.82	0	-0.43	-0.36	-0.61	-0.66	-0.86	0	0.01	-0.08	-0.06
		GH18	FCW(chitin)	FGSG_10729	0	-0.2	-0.3	-0.43	-0.62	-0.55	-0.52	0	-0.19	-0.25	-0.41	-0.43	-0.66	0	0.1	-0.02	-0.05
		GH18	FCW(chitin)	FGSG_10561	0	0.55	-0.02	-0.68	-0.77	-0.9	-0.76	0	-0.03	-0.24	-0.59	-0.59	-0.83	0	0.29	0.27	-0.1
		GH18	FCW(chitin)	FGSG_09118	0	-0.35	-0.44	-0.48	-0.42	-0.44	-0.33	0	-0.23	-0.45	-1.03	-0.3	-0.83	0	0.11	0.2	-0.14
		GH18	FCW(chitin)	FGSG_04752	0	-0.05	-0.45	-0.45	-0.97	-0.82	-0.8	0	0.44	0.05	-0.31	-0.53	-0.73	0	0.04	0.36	-0.17
		GH18	FCW(chitin)	FGSG_04648	0	-0.46	-0.76	-0.88	-1.32	-1.16	-1.08	0	-0.1	-0.42	-0.62	-0.99	-1.1	0	-0.33	-0.26	-0.4
		GH18	FCW(chitin)	FGSG_02170	0	-0.18	-0.65	-0.76	-0.79	-0.79	-0.74	0	0.1	-0.08	-0.29	-0.22	-0.55	0	-0.76	-0.43	-0.26
		GH28	PCW (pectin)	FGSG_11011	0	0.18	0.63	-0.02	-0.12	-0.24	-0.28	0	-0.19	-0.22	-0.12	-0.34	-0.31	0	0.56	0.55	0.12
		GH28	PCW (pectin)	FGSG_04689	0	0.24	-0.18	-0.35	-0.55	-0.71	-0.76	0	0.32	-0.03	-0.07	-0.32	-0.69	0	0.45	0.53	0.32
		GH3	CW (β-glycans)	FGSG_12586	0	-0.51	-1.04	-1.24	-2.27	-2.11	-1.81	0	0.3	-0.15	-0.53	-0.91	-1.5	0	0.86	0.76	0.27
		GH3	CW (β-glycans)	FGSG_11671	0	-0.09	-0.57	-0.6	-0.9	-0.78	-0.87	0	0.01	-0.13	-0.21	-0.52	-0.58	0	0.07	0.08	0.1
		GH3	CW (β-glycans)	FGSG_11559	0	-0.19	-0.55	-0.65	-0.81	-0.87	-0.8	0	-0.29	-0.35	-0.38	-0.53	-0.66	0	0.11	0.01	-0.07
		GH3	CW (β-glycans)	FGSG_11181	0	-0.18	-0.46	-0.51	-0.8	-0.63	-0.51	0	-0.16	-0.37	-0.48	-0.49	-0.74	0	0.36	0.27	0.35
		GH3	CW (β-glycans)	FGSG_10615	0	-0.22	-0.55	-0.61	-0.87	-0.83	-0.55	0	-0.3	-0.51	-0.54	-0.63	-0.81	0	0.3	0.27	0.15
		GH3	CW (β-glycans)	FGSG_03607	0	-0.02	-0.49	-0.65	-0.77	-0.76	-0.71	0	-0.07	-0.38	-0.56	-0.6	-0.78	0	0.59	0.77	0.35
		GH3	CW (β-glycans)	FGSG_03139	0	0.19	-0.37	-0.47	-0.94	-0.73	-0.64	0	-0.07	-0.04	-0.22	-0.22	-0.38	0	0.08	-0.03	-0.46
		GH31	PG+ESR+PCW(hemicellulose)	FGSG_00143	0	0.28	-0.63	-0.66	-0.97	-1.03	-0.92	0	-0.1	-0.42	-0.66	-0.71	-0.97	0	0	0.03	-0.11
		GH32	ESR (sucrose/inulin)	FGSG_06451	0	0.02	-0.1	-0.13	-0.19	-0.07	-0.06	0	-0.04	-0.19	-0.26	-0.3	-0.4	0	0.21	0.16	0.06
		GH35	PCW (hemicellulose)	FGSG_11055	0	0.09	-0.14	-0.25	-0.42	0.1	-0.09	0	-0.14	-0.35	-0.46	-0.11	-0.53	0	0.21	0.25	0.16
		GH43	PCW (pectin+hemicellulose)	FGSG_08041	0	-0.45	-0.84	-0.75	-1.1	-1.14	-0.92	0	-0.21	-0.48	-0.52	-0.63	-0.81	0	0.19	0.02	-0.18
		GH47	PG(N-/O-glycans)	FGSG_04930	0	-0.44	-0.99	-1.21	-2.68	-2.11	-2.08	0	0.19	-0.1	-0.64	-0.73	-1.91	0	0.86	0.59	0.57
		GH47	PG(N-/O-glycans)	FGSG_03906	0	0.07	-0.44	-0.54	-0.66	-0.67	-0.54	0	-0.01	-0.26	-0.42	-0.43	-0.54	0	0.44	0.66	0.13
		GH5	CW(β-glycans)	FGSG_09109	0	0.28	-0.36	-0.54	-0.58	-1.05	-0.81	0	0.02	-0.14	-0.48	-0.6	-0.71	0	0.11	0.12	0.04
		GH5	CW(β-glycans)	FGSG_07617	0	0	-0.43	-0.64	-0.8	-0.79	-0.71	0	0.1	-0.01	-0.13	-0.32	-0.42	0	0.38	0.49	0.18
		GH55	FCW(β-1,3-glucan)	FGSG_11006	0	-0.09	-0.53	-0.47	-0.48	-0.46	-0.45	0	-0.09	0.04	-0.54	-0.27	-0.62	0	-0.1	0.19	-0.1
		GH61	PCW (cellulose)	FGSG_04681	0	-0.25	-0.2	-0.29	-0.29	-0.18	-0.15	0	0.01	0.1	-0.12	-0.09	-0.16	0	0.08	0.01	-0.13
		GH64	CW (β-1,3-glucan)	FGSG_05401	0	-0.07	-0.14	-0.26	-0.3	-0.07	-0.16	0	-0.11	-0.03	-0.28	-0.32	-0.29	0	0	0.01	-0.09
		GH64	CW (β-1,3-glucan)	FGSG_02408	0	0.06	-0.26	-0.37	-0.33	-0.37	-0.3	0	0.31	0.21	0.05	-0.05	-0.36	0	0.37	0.5	0.35
		GH74	PCW (cellulose)	FGSG_00615	0	-0.41	-0.49	-0.68	-0.95	-0.66	-0.74	0	0.38	0.21	-0.07	-0.37	-0.64	0	0.24	0.29	0.16
		GH76	FCW (chitin)	FGSG_09648	0	-0.35	-0.85	-0.87	-1.48	-1.22	-1.08	0	0.06	-0.26	-0.69	-0.88	-1.36	0	0.34	0.71	-0.39
		GH76	FCW (chitin)	FGSG_03714	0	-0.18	-0.7	-0.78	-1.11	-1.02	-1.1	0	-0.08	-0.27	-0.4	-0.49	-0.76	0	2.16	1.96	1.01
		GH78	PCW (pectin)	FGSG_12585	0	-0.58	-0.54	-0.52	-0.67	-0.64	-0.59	0	0.11	-0.03	0.18	-0.07	-0.12	0	0.36	0.26	0.27
		GH78	PCW (pectin)	FGSG_11170	0	-0.27	-0.6	-0.82	-1.03	-1.12	-0.99	0	0.05	-0.16	-0.44	-0.77	-1.14	0	0.47	0.29	-0.1
		GH78	PCW (pectin)	FGSG_10686	0	0.01	-0.32	-0.4	-0.62	-0.71	-0.49	0	0.36	0.05	-0.22	-0.29	-0.45	0	0.29	0.05	-0.11
		GH78	PCW (pectin)	FGSG_10683	0	-0.13	-0.14	-0.48	-0.75	-0.72	-0.7	0	0.07	-0.11	-0.4	-0.41	-0.7	0	0.11	0.1	0.07
		GH79		FGSG_10682	0	-0.2	-0.45	-0.57	-0.73	-0.66	-0.58	0	-0.5	-0.38	-0.64	-0.53	-0.72	0	-0.06	-0.03	-0.15
		PL20		FGSG_11360	0	-0.31	-0.5	-0.49	-0.77	-0.5	-0.56	0	0.18	-0.11	-0.12	-0.14	-0.38	0	-0.09	-0.12	-0.21
		PL3	PCW (pectin)	FGSG_11094	0	-0.62	-0.77	-0.9	-1.22	-1.14	-1.15	0	0.22	0.08	-0.16	-0.23	-0.73	0	0.56	0.68	0.17
		PL3	PCW (pectin)	FGSG_10004	0	0.09	-0.44	-0.58	-0.59	-0.81	-0.86	0	0.18	0	-0.25	-0.24	-0.61	0	0.05	0.24	0.04
		PL3	PCW (pectin)	FGSG_03909	0	-0.54	-0.81	-1.07	-0.69	-1.45	-1.13	0	0.06	-0.32	-0.28	-0.31	-0.56	0	0.59	0.34	-0.24
	Note: For each experiment, three biological replicates were conducted at each of the time points. The expression data of RMA treatment means were downloaded from Plant Expression Database (PLEXdb) (http://www.plexdb.org/index.php). All time series have been transformed to (0,v_1−v_0,...,v_n−v_0) so that the time series starts at 0.
